# Supplementary material for: A Sorghum bicolor expression atlas reveals dynamic genotype-specific expression profiles for vegetative tissues of grain, sweet and bioenergy sorghums
Source: BMC Plant Biol. 2014 Jan 23;14:35. doi: 10.1186/1471-2229-14-35 (PMC3925131; doi:10.1186/1471-2229-14-35)
Supplement: Additional file 1 — Sorghum samples included in the gene expression atlas. [file 1471-2229-14-35-S1.xlsx]

## Sheet: Sheet1
Additional file 1: Sorghum samples included in the gene expression atlas
Major organ	Tissue location	Tissue subsections	Replicate	DAP	Genotype	Ideotype	Designation
leaf	leaf	all	1	38	PI455230	BTU	leaf_38DAP_ PI455230
leaf	leaf	all	1	38	R159	grain	leaf_38DAP_ R159
leaf	leaf	all	1	38	Atlas	sweet	leaf_38_Atlas
leaf	leaf	all	1	38	PI152611	forage	leaf_38_PI152611
leaf	leaf	all	1	38	AR2400	BTU	leaf_38_AR2400
leaf	leaf	all	1	38	Fremont	sweet	leaf_38_Fremont
seedling	root	all	1	10	PI455230	BTU	seedling_root_PI455230
seedling	root	all	1	10	R159	grain	seedling_root_R159
seedling	root	all	1	10	Atlas	sweet	seedling_root_Atlas
seedling	root	all	1	10	PI152611	forage	seedling_root_PI152611
seedling	root	all	1	10	AR2400	BTU	seedling_root_AR2400_1
seedling	root	all	2	10	AR2400	BTU	seedling_root_AR2400_2
seedling	root	all	1	10	Fremont	sweet	seedling_root_Fremont_1
seedling	root	all	2	10	Fremont	sweet	seedling_root_Fremont_2
seedling	shoot	all	1	10	PI455230	BTU	seedling_shoot_PI455230_1
seedling	shoot	all	2	10	PI455230	BTU	seedling_shoot_PI455230_2
seedling	shoot	all	1	10	R159	grain	seedling_shoot_R159_1
seedling	shoot	all	2	10	R159	grain	seedling_shoot_R159_2
seedling	shoot	all	1	10	Atlas	sweet	seedling_shoot_Atlas_1
seedling	shoot	all	2	10	Atlas	sweet	seedling_shoot_Atlas_2
seedling	shoot	all	1	10	PI152611	forage	seedling_shoot_PI152611_1
seedling	shoot	all	2	10	PI152611	forage	seedling_shoot_PI152611_2
seedling	shoot	all	1	10	AR2400	BTU	seedling_shoot_AR2400_1
seedling	shoot	all	2	10	AR2400	BTU	seedling_shoot_AR2400_2
seedling	shoot	all	1	10	Fremont	sweet	seedling_shoot_Fremont_1
seedling	shoot	all	2	10	Fremont	sweet	seedling_shoot_Fremont_2
shoot	shoot_tip	all	1	38	PI455230	BTU	shoot_tip_38DAP_ PI455230
shoot	shoot_tip	all	1	38	R159	grain	shoot_tip_38DAP_ R159
shoot	shoot_tip	all	1	38	Atlas	sweet	shoot_tip_38_Atlas
shoot	shoot_tip	all	1	38	PI152611	forage	shoot_tip_38_PI152611
shoot	shoot_tip	all	1	38	AR2400	BTU	shoot_tip_38_AR2400
shoot	shoot_tip	all	1	38	Fremont	sweet	shoot_tip_38_Fremont
stem	internode	top	1	61	PI455230	BTU	internode_61DAP_PI455230
stem	internode	top	1	61	R159	grain	internode_61DAP_R159_T
stem	internode	middle	1	70	PI455230	BTU	internode_70DAP_PI455230_M
stem	internode	bottom	1	61	PI455230	BTU	internode_61DAP_PI455230_B
stem	internode	bottom	1	61	R159	grain	internode_61DAP_R159_B
stem	internode	top	1	61	Atlas	sweet	internode_61DAP_Atlas_T
stem	internode	middle	1	70	Atlas	sweet	internode_70DAP_Atlas_M
stem	internode	bottom	1	61	Atlas	sweet	internode_61DAP_Atlas_B
stem	internode	top	1	61	PI152611	forage	internode_61DAP_PI152611_T
stem	internode	middle	1	70	PI152611	forage	internode_70DAP_PI152611_M
stem	internode	bottom	1	61	PI152611	forage	internode_61DAP_PI152611_B
stem	internode	top	1	61	AR2400	BTU	internode_61DAP_AR2400_T
stem	internode	middle	1	70	AR2400	BTU	internode_70DAP_AR2400_M
stem	internode	bottom	1	61	AR2400	BTU	internode_61DAP_AR2400_B
stem	internode	top	1	61	Fremont	sweet	internode_61DAP_Fremont_T
stem	internode	middle	1	70	Fremont	sweet	internode_70DAP_Fremont_M
stem	internode	bottom	1	61	Fremont	sweet	internode_61DAP_Fremont_B
stem	pith	top	1	70	R159	grain	pith_70DAP_R159_T
stem	pith	middle	1	70	PI455230	BTU	pith_70DAP_PI455230_M
stem	pith	bottom	1	70	PI455230	BTU	pith_70DAP_PI455230_B
stem	pith	all	1	60	PI455230	BTU	pith_60DAP_PI455230_1
stem	pith	all	2	60	PI455230	BTU	pith_60DAP_PI455230_2
stem	pith	all	3	60	PI455230	BTU	pith_60DAP_PI455230_3
stem	pith	bottom	1	70	R159	grain	pith_70DAP_R159_B
stem	pith	all	1	60	R159	grain	pith_60DAP_R159
stem	pith	top	1	70	Atlas	sweet	pith_70DAP_Atlas_T
stem	pith	middle	1	70	Atlas	sweet	pith_70DAP_Atlas_M
stem	pith	bottom	1	70	Atlas	sweet	pith_70DAP_Atlas_B
stem	pith	all	1	60	Atlas	sweet	pith_60DAP_Atlas_1
stem	pith	all	2	60	Atlas	sweet	pith_60DAP_Atlas_2
stem	pith	all	3	60	Atlas	sweet	pith_60DAP_Atlas_3
stem	rind	top	1	70	PI455230	BTU	rind_70DAP_PI455230_T
stem	rind	top	1	70	R159	grain	rind_70DAP_R159_T
stem	rind	middle	1	70	PI455230	BTU	rind_70DAP_PI455230_M
stem	rind	bottom	1	70	PI455230	BTU	rind_70DAP_PI455230_B
stem	rind	all	1	60	PI455230	BTU	rind_60DAP_PI455230_1
stem	rind	all	2	60	PI455230	BTU	rind_60DAP_PI455230_2
stem	rind	all	3	60	PI455230	BTU	rind_60DAP_PI455230_3
stem	rind	bottom	1	70	R159	grain	rind_70DAP_R159_B
stem	rind	all	1	60	R159	grain	rind_60DAP_R159
stem	rind	top	1	70	Atlas	sweet	rind_70DAP_Atlas_T
stem	rind	middle	1	70	Atlas	sweet	rind_70DAP_Atlas_M
stem	rind	bottom	1	70	Atlas	sweet	rind_70DAP_Atlas_B
stem	rind	all	1	60	Atlas	sweet	rind_60DAP_Atlas_1
stem	rind	all	2	60	Atlas	sweet	rind_60DAP_Atlas_2
stem	rind	all	3	60	Atlas	sweet	rind_60DAP_Atlas_3
