# Supplementary material for: A Sorghum bicolor expression atlas reveals dynamic genotype-specific expression profiles for vegetative tissues of grain, sweet and bioenergy sorghums
Source: BMC Plant Biol. 2014 Jan 23;14:35. doi: 10.1186/1471-2229-14-35 (PMC3925131; doi:10.1186/1471-2229-14-35)
Supplement: Additional file 2 — Phenotypic characteristics of sorghum genotypes included in gene expression atlas. [file 1471-2229-14-35-S2.xlsx]

## Sheet: Sheet1
Additional file 2: Phenotypic characteristics of sorghum genotypes included in gene expression atlas
Trait	R159	Atlas	Fremont	PI152611	AR2400	PI455230
Ideotype	Grain	Sweet	Sweet	Biomass/Forage	Biomass	Biomass
Plant Height (cm to top of head at mid bloom	92	185-320	171	410-420	153-178	285-350
Maturity (days to mid-bloom)	68	56-67	48	95	52-85	65
Grain Weight	2.7-3.2	1.7-2.8	1.6	4.6-4.9	2.6-2.7	2.1
Brix	NA	14.8	9.3	NA	NA	NA
Sucrose	NA	9.75	3.45	NA	NA	NA
Data obtained from GRIN, National Genetic Resources Program (http://www.ars-grin.gov/)
Brix value for Atlas genotype obtained from Kawahigashi, Hiroyuki, et al. "Evaluation of Brix and sugar content in stem juice from sorghum varieties." Grassland Science (2013).
