# Supplementary material for: A Sorghum bicolor expression atlas reveals dynamic genotype-specific expression profiles for vegetative tissues of grain, sweet and bioenergy sorghums
Source: BMC Plant Biol. 2014 Jan 23;14:35. doi: 10.1186/1471-2229-14-35 (PMC3925131; doi:10.1186/1471-2229-14-35)
Supplement: Additional file 4 — Pearson's correlation coefficient of the biological replicates. [file 1471-2229-14-35-S4.xlsx]

## Sheet: Sheet1
Additional file 4: Pearson's correlation coefficient of the biological replicates
Tissue	Genotype	Biological Rep 1vs2	P-value
shoot	PI455230	0.987986	< 2.2e-16
shoot	R159	0.991237	< 2.2e-16
shoot	Atlas	0.989652	< 2.2e-16
shoot	PI152611	0.990911	< 2.2e-16
shoot	AR2400	0.98929	< 2.2e-16
shoot	Fremont	0.990098	< 2.2e-16
root	AR2400	0.987864	< 2.2e-16
root	Fremont	0.99172	< 2.2e-16
Calculated using cor.test in R
