# Supplementary material for: A Sorghum bicolor expression atlas reveals dynamic genotype-specific expression profiles for vegetative tissues of grain, sweet and bioenergy sorghums
Source: BMC Plant Biol. 2014 Jan 23;14:35. doi: 10.1186/1471-2229-14-35 (PMC3925131; doi:10.1186/1471-2229-14-35)
Supplement: Additional file 5 — A: Expression dynamics across multiple tissue types detected by microarray and qRT-PCR. B: Pearson's correlation between expression levels determined by microarray and qRT-PCR. [file 1471-2229-14-35-S5.xlsx]

## Sheet: Sheet1
Additional file 5A: Expression dynamics across multiple tissue types detected by microarray and qRT-PCR
Expression levels of Sb01g01720 varied across tissue types. The vertical axis shows the log2 transformed intensities of Affymetrix microarray data and relative expression measures by qRT-PCR.
Additional file 5B: Pearson's correlation between expression levels determined by microarray and qRT-PCR
Gene of Interest	Microarray versus qRT-PCR	P-value
Sb01g017270	0.766944	0.0008487
Calculated using cor.test in R
The mRNA levels for Sb01g17270 were determined by qRT-PCR and correlated with RMA normalized microarray expression scores. All data were log2
