# Supplementary material for: A Sorghum bicolor expression atlas reveals dynamic genotype-specific expression profiles for vegetative tissues of grain, sweet and bioenergy sorghums
Source: BMC Plant Biol. 2014 Jan 23;14:35. doi: 10.1186/1471-2229-14-35 (PMC3925131; doi:10.1186/1471-2229-14-35)
Supplement: Additional file 6 — Expression of sorghum homologs with established patterns of expression in related species. [file 1471-2229-14-35-S6.xlsx]

## Sheet: Sheet1
Additional file 6: Expression of sorghum homologs with established patterns of expression in related species
Gene ID	Description	Previously identified expression pattern	Study	Internode	Seedling Shoot	Seedling Root	Leaf	Shoot Tip	Pith	Rind
Sb04g036450	similar to Putative SPATULA	SPATULA expression highest in shoot tips and young leaf primordia	Ichihashi et al. 2010	26.5017	89.766	31.2239	45.4725	80.453	13.8524	36.4018
Sb06g024590	similar to Aquaporin TIP2-3	Root specific expression	Lopez et al. 2004	114.746	246.557	9504.49	368.453	2056.38	1486.68	319.357
*Descriptions obtained from Phytozome (http://www.phytozome.net)
