# Supplementary material for: A Sorghum bicolor expression atlas reveals dynamic genotype-specific expression profiles for vegetative tissues of grain, sweet and bioenergy sorghums
Source: BMC Plant Biol. 2014 Jan 23;14:35. doi: 10.1186/1471-2229-14-35 (PMC3925131; doi:10.1186/1471-2229-14-35)
Supplement: Additional file 8 — Gene Ontology classifications in the biological processes category identified using the AgriGO Singular Enrichment Analysis (SEA). [file 1471-2229-14-35-S8.xlsx]

## Sheet: Sheet1
Additional file 8: Gene Ontology classifications in the biological processes category identified using the AgriGO Singular Enrichment Analysis (SEA).
Biological Process	GO annotation	Shoot	Root	Leaf	Shoot tip	Stem	Constitutive Genes
Development
GO: 0003006	Reproductive developmental process	772	791	737	848	823	265
GO: 0048856	Anatomical structure development	1591	1680	1484	1756	1654	350
GO: 0009791	Post-embryonic development	1023	1049	978	1107	1072	482
GO: 0009790	Embryonic development	803	857	782	912	895	413
GO: 0030154	Cell differentiation	512	541	0	579	543	235
GO: 0090066	Regulation of anatomical structure size	0	284	0	279	0	0
Metabolism
GO: 0019725	Cellular homeostasis	211	207	229	217	205	95
GO: 0006091	Generation of precursor metabolites and energy	320	271	323	321	311	157
GO: 0006519	Cellular amino acid and derivative metabolic process	525	531	549	492	501	0
GO: 0006139	Nucleobase, nucleoside, nucleotide, and nucleic acid metabolic process	0	0	0	2295	2246	0
Gene expression
GO: 0010467	Gene expression	1987	2036	1930	2139	2162	912
Signaling/Transport
GO: 0007267	Cell-cell signaling	64	66	0	71	66	0
GO: 0006810	Transport	1627	1671	1550	1639	1630	0
GO: 0007165	Signal transduction	0	0	0	0	0	377
Protein synthesis/metabolism
GO:0006454	Protein modification process	1038	1098	0	1104	1036	456
GO: 0006412	Translation	514	479	501	505	509	285
GO: 0019538	Protein metabolic process	2134	2135	2060	2200	2105	991
Carbohydrate synthesis/metabolism
GO: 0005975	Carbohydrate metabolic process	647	640	600	679	592	268
Lipid synthesis/metabolism
GO: 0006629	Lipid metabolic process	616	585	577	568	0	0
Response to stimulus
GO: 0050896	Response to stimulus	2516	2559	2430	2501	2430	1038
Photosynthesis
GO: 0015979	Photosynthesis	143	0	148	0	120	0
No annotation	No annotation	1672	1558	1687	1611	1671	626
Total # of annotated genes		11425	11338	11123	11484	11247	4526
GO annotations were obtained from agriGO (Du et al., 2010; http://bioinfo.cau.edu.cn/agriGO/) for the S.bicolor gene models
Statistical significance was detected with the Fisher’s exact test (p-value ≤0.05) and the Yekutieli (false-discovery rate under dependency) multi-test adjustment method
