# Supplementary material for: A Sorghum bicolor expression atlas reveals dynamic genotype-specific expression profiles for vegetative tissues of grain, sweet and bioenergy sorghums
Source: BMC Plant Biol. 2014 Jan 23;14:35. doi: 10.1186/1471-2229-14-35 (PMC3925131; doi:10.1186/1471-2229-14-35)
Supplement: Additional file 9 — Identification of stably expressed genes. [file 1471-2229-14-35-S9.xlsx]

## Sheet: Sheet1
Additional file 9: Identification of stably expressed genes (CV </= 15%)
Gene ID	Mean	%CV	seedling_shoot_PI455230_1	seedling_shoot_PI455230_2	seedling_root_PI455230	leaf_38DAP_ PI455230	shoot_tip_38DAP_ PI455230	internode_61DAP_PI455230	pith_70DAP_PI455230_T	rind_70DAP_PI455230_T	seedling_shoot_R159_1	seedling_shoot_R159_2	seedling_root_R159	leaf_38DAP_ R159	shoot_tip_38DAP_ R159	internode_61DAP_R159_T	pith_70DAP_R159_T	rind_70DAP_R159_T	internode_70DAP_PI455230_M	internode_61DAP_PI455230_B	pith_70DAP_PI455230_M	pith_70DAP_PI455230_B	rind_70DAP_PI455230_M	rind_70DAP_PI455230_B	pith_60DAP_PI455230_1	pith_60DAP_PI455230_2	pith_60DAP_PI455230_3	rind_60DAP_PI455230_1	rind_60DAP_PI455230_2	rind_60DAP_PI455230_3	internode_61DAP_R159_B	pith_70DAP_R159_B	rind_70DAP_R159_B	pith_60DAP_R159	rind_60DAP_R159	internode_61DAP_Atlas_T	internode_70DAP_Atlas_M	internode_61DAP_Atlas_B	seedling_shoot_Atlas_1	seedling_shoot_Atlas_2	seedling_root_Atlas	leaf_38_Atlas	shoot_tip_38_Atlas	pith_70DAP_Atlas_T	pith_70DAP_Atlas_M	pith_70DAP_Atlas_B	rind_70DAP_Atlas_T	rind_70DAP_Atlas_M	rind_70DAP_Atlas_B
Sb05g016480	21888.2	5.17628	19155.8	20393.5	23279.6	19547.8	22043.9	21041.1	23442.6	21474.3	19611.9	20177.9	23259.3	19696.6	22905.7	22092.9	21733.5	21520.4	22657.1	22445.7	22425.9	22643.1	22094.1	22043.9	23024.3	23024.3	22360.6	22043.9	21649.3	21649.3	21701.3	22121.9	21762.4	21299.2	22617	21737	21959.7	22445.7	20890.7	20921.8	23272.8	20346.2	23279.6	22134	22128.6	22043.9	22043.9	22043.9	21756.4
Sb03g039445	13846.2	6.61572	14071.3	13872.4	11843.1	13349.4	14138	13688.1	16118.4	14873.4	14145.4	14589.1	11439.1	13556.5	14139.3	14606.6	14435.9	15116.4	14455.4	13802.6	13116.7	13112.6	14834.2	14529.2	13190	12553.9	12594.4	14513.4	14724.4	14107.5	14324.7	14963.3	14401.1	13263	14033.7	12821.4	13940.3	13188.4	14052	13950.7	12832	13692.2	14068	14050.7	12306.5	12806.9	14789.7	14781	13997.8
Sb05g016450	13417.9	7.46785	12865.2	12050.5	13152.7	11712.2	13826.7	12763.7	15578.1	13055.9	12606.2	12000.4	13950	12028.1	13327.3	14018.9	14097.4	13571.6	13158.9	13290.8	13797.2	14822.2	14576.6	13722.6	15630.1	13576.3	14367.2	13107.3	13300.3	13652.5	14638.8	15494.2	14880.1	13623.7	13425	10785.8	12988.5	12721.4	12269.7	11776.1	14559	12003.2	12965.9	13619.3	13792.5	13221.3	13071.6	13736.1	13345.5
Sb03g030970	6933.11	8.44643	6778.36	6661.22	7415.57	5975.49	8397.05	7283.08	8205.17	6792.41	6371.05	6830.23	7181.67	6888.48	7164.15	6969.44	7147.46	7152.36	7425.75	7641.67	8432.27	6816.71	6472.99	6654.72	7616.42	6324.22	7115.25	7361.14	8059.21	7719.08	7359.84	7209.67	7056.36	7246.65	7813.85	6403.39	5836.13	6631.23	6828.04	6373.48	6968.11	6489.07	7165.95	5314.78	6923.5	7663.57	6589.23	6913.54	6701.08
Sb02g000760	424.021	9.14779	372.147	437.636	438.012	429.56	440.845	419.51	555.895	470.085	384.786	439.229	376.511	487.095	380.331	391.271	428.993	417.935	409.273	391.806	477.044	510.099	408.27	416.581	491.677	467.104	460.244	500.923	467.402	443.752	409.053	442.195	462.582	433.98	427.689	396.069	367.003	414.927	423.353	439.759	401.169	491.835	427.674	341.604	358.83	410.978	407.438	450.64	404.588
Sb06g002790	902.649	9.26135	826.478	915.358	918.369	849.699	958.357	975.884	1039.83	846.219	755.328	814.078	787.053	672.461	780.488	686.938	930.743	839.874	1017.55	978.731	1073.86	1043.11	937.022	908.622	1034.04	923.437	1031.46	908.917	835.681	1010.64	808.222	791.426	824.183	771.165	770.159	870.272	877.319	927.915	939.72	934.525	845.923	1022.01	869.86	864.143	941.462	917.237	803.114	898.576	979.865
Sb06g017780	771.303	9.37601	787.798	695.16	787.534	865.556	703.58	845.301	816.602	758.302	826.731	737.104	765.095	834.058	761.073	739.928	847.771	900.851	821.293	822.083	696.192	644.534	810.75	781.34	679.92	675.687	686.069	725.831	844.484	863.947	784.924	833.047	719.575	740.755	798.166	766.365	753.243	841.237	814.163	757.187	642.435	634.509	600.648	708.749	779.471	821.323	875.294	849.458	777.326
Sb02g024290	1524.85	9.41806	1710.76	1434.91	1546.42	1490.36	1617.34	1550.42	2091.22	1586.24	1366.32	1441.39	1288.74	1468.69	1643.09	1465.97	1620.49	1638.64	1552.71	1556.58	1649.62	1438.93	1502.05	1372.67	1777.71	1544.03	1640.55	1482.79	1602.52	1442.79	1568.81	1814.73	1768.46	1533.1	1610.69	1372.75	1352.11	1493.41	1270.6	1371.42	1408.51	1555.35	1273.73	1561.31	1436.6	1446.56	1392.72	1646.85	1562.35
Sb05g005380	659.34	9.96278	606.306	630.616	671.703	642.064	668.51	659.276	583.971	503.126	572.694	626.274	595.691	654.935	596.408	517.005	723.335	685.644	749.671	678.36	697.887	691.826	615.737	688.842	673.836	578.295	629.028	591.301	573.147	608.377	606.002	697.763	649.551	658.18	642.305	669.878	783.108	725.772	733.467	744.559	660.532	690.766	680.789	721.858	770.597	666.075	622.149	644.543	697.784
Sb09g023560**	8074.26	10.3836	7611.84	7424.88	7776.28	6448.74	7867.23	8704.3	9717.52	9111.82	7281.03	7537.52	8444.97	6036.27	8743.66	8576.7	8682.66	7640.69	9214.32	8371.41	9181.06	8949.37	8564.79	8532.56	9113.86	8092.21	9118.7	8959.01	8619.3	9646.01	7861.98	7887.46	7856.77	8444.2	7815.51	8020.56	7810.59	8585.03	7125.67	6608.42	7879.81	6743.8	8121.19	8165.48	8027.91	8418.09	7570.58	7847.21	7571.16
Sb10g008050	705.384	10.3941	735.941	663.029	712.053	599.819	707.693	814.849	670.149	683.549	758.814	667.331	698.434	838.535	673.568	688.56	712.978	720.914	795.41	634.347	641.72	657.853	637.327	687.506	679.273	709.613	725.978	665.575	672.682	734.58	651.101	735.107	700.51	677.967	716.413	688.097	721.678	712.451	689.021	679.994	611.984	624.738	686.887	734.385	665.802	745.49	720.527	649.539	684.912
Sb07g002220	9419.39	10.4767	9702.17	8796.34	11400.7	7498.06	10766.6	10669.9	8664.08	9044.54	8600.16	8668.86	11001.1	8092.51	10819.2	10124.7	9599.36	10584.8	7715.87	9578.66	8073.52	9002.18	10413	10474.5	8334.77	9243.41	8957.91	9260.12	9368.18	9590.57	9703.41	9634.59	10234.6	9810.75	9155.78	7609.36	9665.74	9043.86	8058.83	8703.08	11007	8060.91	9414.08	10478	9608.57	9089.17	10303	9721.95	10481.6
Sb05g004130	1919.65	10.4806	1891.13	2080.42	2359.49	1799.78	2577.09	2371.17	2169.87	1828.15	1739.41	2024.23	1968.27	1728.64	2562.4	1728.6	2260.06	2335.98	1919.74	2031.86	2062.68	1967.83	1645.33	1904.97	1952.48	1851.68	1814.35	2055.49	2096.14	1757.45	1970.9	2132.27	1872.08	2152.27	1874.47	1754.71	1948.24	1781.05	1724.12	1928.65	1786.12	1762.02	1693.57	2126.34	1979.12	1974.97	1770.25	2033.25	1959.2
Sb04g006570	441.03	10.4853	489.476	393.017	435.673	538.235	420.444	380.6	644.57	438.334	382.045	447.402	420.515	511.421	419.361	411.555	433.659	445.102	496.846	478.054	501.202	532.63	431.979	395.443	500.086	422.934	455.564	464.108	494.237	471.002	443.794	436.015	426.634	426.151	481.144	468.171	409.241	404.644	477.932	432.519	392.257	425.159	423.266	369.122	444.447	436.04	346.819	429.024	415.795
Sb03g038120	8114.7	10.5128	7621.98	7362	8504.92	6399.55	8048.3	8999.95	9388.64	8826.98	7178.37	7395.45	8169.24	6130.55	8865.61	8549.53	8612.02	8124.48	9146.67	8592.44	8888.22	8843.32	8763.18	8648.49	9078.9	8291.59	9018.13	9026.71	8641.19	9813.7	7747.5	7654.35	8092.47	8349.7	7767.89	7858.37	7859.86	8389.59	7137.85	6516.5	7921.22	6762.03	8424	7980.28	7958.74	8628.2	7998.18	7778.51	8146.48
Sb01g004540	648.234	10.5177	712.384	584.867	695.271	604.503	684.579	718.713	765.641	576.488	651.632	576.701	627.323	563.641	660.984	721.257	705.992	628.205	692.583	690.572	676.293	658.223	645.029	680.161	622.077	619.631	554.992	635.24	633.597	669.681	732.98	604.539	683.73	597.625	587.619	731.952	678	651.844	657.158	597.147	700.856	600.176	729.564	756.319	692.426	832.665	698.619	629.911	706.415
Sb01g040220	688.94	10.5386	594.374	672.033	667.18	628.567	755.81	828.202	795.402	690.767	638.257	652.89	588.869	614.759	764.217	675.968	715.151	705.478	787.658	761.082	742.443	681.214	656.832	714.861	747.18	801.405	778.736	622.296	623.92	664.079	590.45	604.472	624.804	539.714	569.871	862.983	736.679	733.393	643.89	685.083	645.599	759.914	815.655	738.743	680.813	712.893	710.76	645.497	705.049
Sb09g028000	533.644	10.5663	500.481	477.743	492.391	574.938	583.518	523.836	775.485	485.271	504.001	587.127	528.735	622.378	498.631	498.904	509.768	511.641	545.41	504.806	535.348	475.889	544.148	551.579	589.762	463.885	501.657	474.456	536.335	559.683	460.523	482.4	507.535	509.152	534.106	628.882	415.602	527.375	522.742	524.847	569.406	527.546	589.696	487.339	421.412	529.294	454.021	502.556	504.484
Sb04g023310	1067.53	10.5978	1052.21	860.627	1018.25	1176.02	1196.34	1011.29	1421.6	1064.02	1023.86	1049.32	1044.73	978.447	980.89	1083.35	1031.31	1080.39	1178.19	1243.47	1287.45	1103.92	995.092	1070.49	1247.19	1023.06	1089.11	1126.58	1234.2	1163.68	1133.95	1039.87	1074.57	1070.3	1201.26	1015.64	1022.77	1101.61	1109.06	992.632	1068.04	963.386	993.507	884.23	1110.02	1163.29	930.504	1102.9	1110.35
Sb03g008550	9370.6	10.6347	8344.72	7820.61	10271.6	6994.57	8554.14	8555.96	9035.41	9147.58	7496.12	8119.47	9773.55	7609.89	8719.9	8629.45	9485.69	10402.8	9241.22	9733.53	10673	9792.26	9203.26	10413.6	10612.4	9316.92	9513.39	9274.49	9652.91	9782.41	10112	10217.1	10581.8	9841.1	10016.2	7898.89	9023.38	8737.03	8480.52	9342.71	11169.5	8384.87	10213	9540.48	9355.21	9157.95	9582.06	9681.71	9423.81
Sb09g024010	439.992	10.6433	433.401	432.808	332.683	459.657	473.978	384.158	454.183	404.813	417.99	382.457	366.229	558.04	448.686	439.721	423.909	420.554	481.864	484.699	481.337	502.959	538.335	489.965	481.786	447.206	490.253	495.988	460.73	477.73	432.293	414.939	424.359	475.155	404.158	450.274	490.073	412.765	427.283	413.836	388.362	381.203	386.8	386.585	489.781	502.63	413.156	474.598	472.14
Sb09g000610	1618.87	10.6764	1489.27	1524.6	1652.59	1487.45	1518.77	1479.19	1809.57	1352.05	1577.02	1448.85	1503.22	1597.74	1390.76	1669.28	1849.11	1963.04	1550.63	1470.15	1470.77	1506.56	1295.72	1513.16	1420.25	1399.77	1399.13	1468.88	1269.52	1631.27	1431.98	1634.46	1539.37	1500.61	1601.73	1622.43	2011.12	1751.91	1617.27	1800.66	1574.8	1736.27	1738.53	1909.07	1958.08	1721.57	1751.17	1767.29	1695.29
Sb04g011290	484.869	10.6904	487.118	411.13	465.852	569.979	462.466	435.677	581.625	437.768	424.399	473.168	404.26	598.354	415.679	502.16	575.831	517.252	482.404	527.628	492.449	426.686	411.583	470.253	537.397	502.182	523.802	492.071	494.441	452.475	552.277	498.655	474.237	541.775	508.258	465.799	470.94	485.335	537.702	437.369	414.731	532.09	428.213	531.752	532.731	501.014	497.619	475.635	507.31
Sb07g006955	482.443	10.7902	477.712	417.164	495.872	432.108	541.122	417.85	728.231	536.29	455.153	488.233	391.37	460.094	544.208	509.814	470.268	510.487	526.21	478.367	540.998	491.087	501.865	438.64	620.927	508.902	517.616	511.156	513.117	524.216	502.022	552.129	472.277	486.524	547.99	451.74	397.091	435.17	445.088	496.59	422.864	446.377	449.797	431.291	467.036	488.065	433.412	447.814	452.167
Sb02g022820	1529.84	10.817	1663.55	1547.57	1724.97	1830.36	1358.37	1566.12	1563.48	1471.21	1490.34	1291.12	1534.95	1296.75	1361.19	1443.47	1870.8	1641.91	1825.21	1538.64	1873.12	1678.05	1325.82	1452.15	1742.67	1676.66	1784.48	1385.27	1291.28	1616.19	1340.54	1622.18	1483.81	1514.69	1360.86	1725.29	1660.89	1777.58	1385.47	1530.39	1669.7	1535.39	1355.39	1584.99	1419.34	1678.22	1425.11	1344.22	1562.62
Sb03g044290	4868.37	10.9093	5388.26	4136.54	5772.3	4809.28	5657.72	4900.76	6784.21	4242.7	5069.83	4671.86	4948.3	4906.57	5364.61	5106.43	5880.57	5675.7	4256.3	5076.59	5686.59	4981.9	4443.22	4609.88	5124.62	4200.41	4559.38	4946.3	5432.86	5121.97	5433.66	5552.07	5079.02	5620.53	5544.75	4094.36	4656.19	5200.17	4574.01	4472.15	4370.09	3988.95	4576.25	4458.59	5498.17	5553.8	4457.12	5141.43	5355.65
Sb04g017500	687.818	10.9653	561.583	614.306	651.194	586.408	631.221	718.822	684.863	824.106	696.844	698.433	714.738	549.001	644.887	531.198	627.017	591.269	748.13	749.155	625.902	660.503	710.501	707.365	697.546	808.524	720.153	739.105	816.548	707.003	596.227	639.963	598.474	615.281	659.951	822.683	750.799	770.26	693.456	760.096	721.198	751.162	747.327	676.952	592.877	692.687	735.226	595.519	693.368
Sb02g040965	1027.59	11.0736	1017.09	950.356	989.946	986.131	1044.13	943.824	1665.06	1137.83	1083.29	1019	922.498	958.042	1034.71	1061.18	1095.95	1057.4	947.449	1121.7	1227.06	1069.7	976.969	965.382	1244.02	1141.48	1079.2	1035.31	1296.12	1038.59	1215.86	1091.9	1154.24	1057.65	1143.02	899.429	945.593	928.011	1010.32	961.647	1088.72	965.979	949.09	966.281	1033.02	1073	988.21	1046.74	1005.83
Sb01g040220	412.555	11.1549	332.014	346.294	378.239	512.285	411.538	438.079	577.396	393.87	385.169	358.927	351.019	419.486	410.28	438.636	454.78	393.928	452.411	475.051	484.565	392.569	412.359	435.168	443.265	488.161	462.085	394.065	425.36	434.565	415.34	376.289	378.345	417.919	363.778	493.993	449.905	405.728	391.588	376.079	365.191	459.31	399.417	428.493	484.984	500.435	405.348	387.949	395.666
Sb10g008050	825.148	11.1651	808.445	972.097	901.601	812.306	896.612	905.434	748.143	753.272	919.547	953.078	834.369	934.41	694.647	793.508	824.854	852.687	933.23	781.294	849.499	907.884	734.458	759.629	713.284	706.67	810.314	665.233	623.343	661.42	796.285	797.545	789.824	773.352	784.361	846.086	978.319	834.89	914.971	918.712	783.297	785.417	764.294	810.616	782.706	789.241	847.598	823.194	845.585
Sb10g002570	651.264	11.1994	597.867	632.304	628.283	570.015	589.182	667.301	490.762	581.274	651.523	634.941	657.805	684.986	673.794	580.603	796.264	704.349	632.984	642.12	614.297	671.101	638.697	684.448	660.723	585.429	690.379	618.611	517.652	575.575	611.198	644.832	669.411	660.577	524.899	593.011	658.455	709.333	584.332	600.498	664.831	632.138	662.066	880.49	762.799	659.626	660.48	683.223	684.849
Sb08g021770	1181.71	11.218	1307.45	1048.91	1089.04	1253.25	1409.82	1173.56	1688.65	1191.17	1072.09	1095.04	1018.43	1003.93	1005.19	1064.96	1070.7	1112.43	1176.55	1152.44	1305.67	1131.74	1028.78	1159.65	1318.3	1107.43	1076.92	1217.16	1415.31	1271.05	1352.05	1190.11	1168.44	1170.99	1314.7	1044.39	1095.3	1007.99	1338.21	1173.31	1175.12	1111.85	1320.37	1068.32	1412.09	1169.54	1077.91	1101.22	1103.3
Sb03g038120	3191.08	11.2432	3115.8	2947.76	3001.44	2888.37	3160.33	3470.73	3917.26	3975.44	2897.71	2996.35	3053.92	2826.92	3460.33	3438.35	3477.18	3128.03	3514.38	3408.32	3320.92	3312.37	3676.84	3627.34	3499.9	3375.27	3571.85	3583.95	3524.07	4115.48	2935.18	3040.35	2927.65	3243.37	2891.02	3224.75	2977.44	3363.15	2570.95	2770.33	2767.3	2756.67	3045.05	3074.03	3204.83	3352.64	2889.96	3058.8	3289.78
Sb03g038120	3565.97	11.4022	3552.74	3407.51	3365.63	3436.18	3387.16	3942.14	4435.21	4493.39	3296.28	3243.83	3475.88	2931.95	3770.77	3791.77	3762.85	3282.82	4035.33	3949.36	3746.78	3697.18	4128.43	3907.6	3782.17	3719.63	4031.13	4131.03	3889.63	4741.31	3306.1	3338.53	3358.79	3592.96	3269.28	3827.07	3376.11	3747.97	2889.02	3116.13	3155.81	2989.94	3147.99	3418.96	3510.22	3814.88	3440.87	3301.86	3589.57
Sb01g022460	685.323	11.422	682.978	670.78	677.243	665.963	714.363	620.778	738.749	563.564	613.497	750.223	752.097	667.267	663.481	870.416	626.989	809.452	609.526	677.243	872.446	698.168	774.232	651.044	690.482	804.6	891.531	600.574	696.155	613.135	724.397	712.13	716.954	747.092	680.346	737.912	606.268	590.468	618.357	636.837	618.496	657.225	751.499	753.473	748.262	703.713	757.869	796.691	678.185
Sb01g034280	1240.55	11.4716	1400.26	1254.29	1266.78	1292.46	1427.06	1202.69	1897.6	1313.78	1280.06	1366.76	1182.07	1340.41	1133.65	1277.09	1238.13	1322.87	1204.82	1294.03	1546.01	1101.11	1102.85	1051.24	1399.53	1228.75	1245.5	1338.8	1480.36	1401.49	1442.18	1265.39	1230.96	1208.84	1311.5	1184.94	1113.92	1054.13	1364.74	1238.13	1159.03	1090.37	1121.02	1175.56	1381.69	1329.29	1105.48	1143.41	1115.18
Sb07g004720	459.966	11.4805	455.035	419.023	521.345	509.052	494.131	477.214	716.656	532.535	431.37	433.901	405.649	455.035	441.104	483.555	379.102	455.035	516.081	510.13	493.073	416.224	460.467	468.927	556.023	442.403	411.152	458.845	540.364	475.738	463.833	455.653	405.801	456.633	502.113	410.411	428.936	455.035	483.554	479.532	438.708	444.685	384.927	363.94	420.083	434.108	379.035	506.813	529.395
Sb01g022460	717.421	11.4916	603.707	659.587	667.985	623.241	672.7	621.271	661.256	732.895	580.444	639.737	720.966	674.296	668.802	867.141	645.892	803.737	695.029	697.855	844.604	841.717	823.845	756.722	832.8	927.332	803.375	672.598	757.138	800.914	769.546	784.718	765.157	812.775	790.146	716.054	553.489	687.262	599.795	559.629	762.25	698.198	708.507	856.908	761.12	750.667	863.317	850.783	729.414
Sb02g022820	2655.72	11.4936	2961.49	2714.81	2950.32	3090.75	2484.23	2614.08	2023.69	2599.73	2678.07	2290.36	2760.26	2267.84	2345.62	2432.93	3255.16	3027.57	3031.06	2680.85	3204.05	2957.36	2425.89	2532.12	3152.14	2841.02	3114.11	2346.75	2234.49	2909.3	2421.48	2829.45	2446.49	2593.35	2388.8	3029.77	2791.64	3038.74	2372.45	2756.03	2778.41	2463.18	2328.81	2652.52	2420.71	2838.26	2461.41	2307.8	2727.55
Sb01g042440	1196.99	11.505	1154.9	1251.09	1120.27	1211.66	1193.38	1394.91	857.702	945.96	1099.66	1141.37	1174.9	1044.41	1240.22	1099.99	1158.07	1102.22	1163.06	1030.32	1391.62	1280.77	1185.71	1006.1	1350.42	1394.53	1445.01	986.62	1057.68	959.985	1099.4	1045.86	1136.43	1134.22	1011.57	1126.13	1151.72	1324.25	1137.97	1106.68	1209.56	1263.19	1464.17	1297.39	1241.8	1224.58	1063.54	1191.75	1134.84
Sb03g002730	1218.41	11.5282	1219.37	1190.15	1164.57	1059.75	1615.23	1252.48	1009.1	1175.89	1205.96	1010.88	1090.2	1088.75	1304.41	1424.28	1232.38	1448.34	1224.06	1205.58	1375.43	1268.21	1190.23	1184.29	1331.54	1174.16	1315.16	1128.66	1123.32	1377.4	1379.13	1364.6	1335.88	1269.92	1377.21	1100.46	1172.49	1195.98	1195.76	1187.78	1206.4	1030.76	1440	1203.9	1257.08	1242.05	1263.23	1109.25	1197.44
Sb04g003360	594.682	11.5755	448.791	428.628	472.503	510.129	523.987	570.488	725.158	521.033	492.345	548.787	531.423	480.285	485.356	524.838	640.229	594.244	691.013	668.43	669.475	559.885	658.846	633.276	656.756	666.166	598.752	602.656	595.168	575.065	568.342	609.363	641.044	501.799	543.539	597.899	569.932	655.1	595.477	586.484	616.11	600.485	600.912	595.168	636.793	656.569	565.646	587.408	630.49
Sb03g025103	468.518	11.6298	416.549	415.617	388.977	464.071	416.964	471.698	686.965	496.347	371.492	406.398	401.137	402.662	443.607	464.479	459.736	476.968	499.838	507.112	563.092	467.214	495.077	444.961	498.517	451.669	505.128	453.419	542.093	533.359	469.373	508.288	483.049	453.799	499.455	509.447	468.025	472.98	449.326	439.028	436.244	407.751	464.199	530.968	520.649	556.129	443.604	475.85	489.569
Sb03g031920	957.834	11.6334	803.686	974.712	867.765	1004.03	921.528	833.013	476.198	795.921	939.848	950.647	781.405	1058.47	854.362	872.95	1028.33	954.249	867.587	908.409	977.777	1036.84	1065.35	933.263	1027.83	907.334	888.901	898.099	821.996	994.454	964.007	973.683	1018.26	970.627	1034.53	922.483	882.836	937.044	1027.88	878.053	907.289	1128.03	1159.08	937.25	1049.2	849.664	877.306	945.216	939.688
Sb08g004100	3632.02	11.6645	3856.93	3968.39	4845.9	3352.06	3367.15	4192.1	3061.98	3292.43	3894.19	3955.82	4602.09	3478.44	3895.74	3104.82	3633.92	3659.4	3719.86	3939.84	3372.66	4607.56	3593.31	4058.17	3752.67	3706.04	3806.76	3175.02	2741.69	3191.38	3231.6	3768.01	3527.44	3379.26	2921.07	3317.97	3869.09	4362.6	3161.53	3521.66	4115.18	3220.69	3184.7	3531.73	3497.36	3466.14	3213.76	3084.21	3533.97
Sb04g003600	3041.16	11.7095	3332.1	3406.23	3017.96	3934.82	3474.09	3186.08	2262.9	2781.69	3260.4	3224.46	2945.54	3129.8	3091.01	2464.54	2523.66	3384.83	3253.73	2899.61	3374.8	3080.45	2565.89	2734.02	3137.38	3123.79	3464.7	2903.98	2943.73	3079.91	2654.24	2723.21	2647.73	2889.24	2764.51	2640.78	2758.79	2896.15	3013.74	3292.16	2816.83	3367.79	3049.5	2861.03	2360	2527.06	2920.62	2497.42	2670.54
Sb03g001900	561.864	11.7217	372.975	470.798	474.728	466.52	451.357	497.751	633.671	492.4	493.453	513.932	496.388	448.055	425.787	484.86	629.547	566.781	651.573	623.431	615.641	543.772	563.495	552.022	624.664	644.052	586.616	560.889	582.685	563.362	566.892	618.802	568.329	553.109	549.863	519.303	548.524	670.795	546.379	451.537	558.282	518.093	550.203	613.242	546.275	615.68	560.134	592.683	565.056
Sb07g020950	826.538	11.7544	644.205	840.142	656.718	808.721	695.977	702.548	508.909	651.986	796.782	874.306	737.312	709.587	709.033	935.886	694.717	874.885	800.959	792.314	915.033	875.414	940.708	855.129	884.268	1076.58	848.413	703.248	823.105	824.677	867.147	765.217	768.024	632.248	688.517	795.422	845.236	868.632	856.474	747.231	777.44	935.182	959.568	963.375	826.395	838.114	967.865	817.135	887.53
Sb02g023410	3649.09	11.7551	3786.77	3420.09	2860.9	3684.62	3851.5	2816.53	4602.26	3366.06	3925.68	3949.28	3112.73	3582.37	3044.08	3166.7	3186.21	3699.81	3713.72	3815.34	4567.84	3475.24	2954.46	3409.67	4021.29	3345.05	3730.37	3623.1	4005.65	3586.21	3832.67	3598.01	3604.06	3466.89	3823.73	2885.29	3052.48	3024.66	3949.47	3675.48	3584.2	3623.51	3632.37	3009.36	3814.07	4299.9	3204.79	3559.31	3543.12
Sb05g008550	564.31	11.7646	584.031	506.951	547.259	640.23	654.304	568.566	881.235	595.79	534.814	548.566	551.254	628.551	557.09	570.173	546.243	538.127	604.864	612.315	561.573	481.391	484.554	549.4	618.07	556.607	563.917	551.337	619.356	568.388	636.548	547.223	550.518	579.053	564.169	558.332	495.113	458.281	558.332	460.573	592.084	547.071	584.299	542.56	596.019	584.497	443.24	538.589	539.292
Sb09g000610	1013.05	11.7723	873.661	903.909	1004.95	961.793	908.394	808.837	1035.47	810.531	904.535	909.423	884.894	988.483	901.8	1001.46	1155.68	1194.03	975.153	909.313	894.418	974.162	830.999	991.961	829.556	856.913	900.942	880.234	782.395	918.713	928.995	1080.2	1003.92	979.08	1034.38	1106.29	1307.03	1147.21	925.508	1054.43	890.272	1152.5	1056.99	1321.94	1220.81	1108.96	1124.45	1074.39	1080.56
Sb07g022280	1148.74	11.7884	1293.45	1024.42	1132.31	1276.57	1261.02	1092.35	1687.06	1125.52	1109.03	1081.97	1190.05	1299.7	1008.78	1176.72	1182.72	1124.64	1237.88	1227.46	1393.1	1118.74	1062.87	1061.15	1421.01	1033.68	1244.77	1181.74	1318.02	1183.43	1246.17	1059.46	1151.42	1197.62	1331.47	1096.42	1044.34	1024.16	1221.5	980.349	1188.24	1026.67	1099.41	1125.52	1284.69	1300.97	1010.45	1040.57	1119.34
Sb0013s011230	868.117	11.7915	800.884	765.802	764.068	971.094	701.933	709.552	592.111	713.49	891.236	953.272	863.047	1035.4	718.742	886.98	997.618	947.819	793.585	760.061	1027.43	987.991	797.447	769.457	996.697	939.094	1008.37	770.465	718.936	833.379	915.826	863.107	885.377	971.032	868.429	833.117	848.019	882.756	839.196	775.037	805.978	1039.85	801.738	803.002	855.345	790.732	709.197	717.065	764.403
Sb06g022770	1096.48	11.8152	1042.12	977.649	1341.12	1001.62	1391.34	1042.65	1270.24	901.41	1070.78	960.656	1190.55	994.088	1137.84	1044.5	1182.01	1308.18	1054.98	1159.48	1153.02	1002.47	1034.54	1093.68	1039.98	981.551	934.881	957.395	1100.54	1034.16	1034.19	1226.55	1104.82	1003.01	1180.42	1003.35	1181.94	903.063	1133.98	1114.79	1388.71	1017.17	1407.75	985.748	1195.68	1085.68	901.09	1051.37	1116.96
Sb02g043090	912.971	11.8247	970.538	814.436	872.499	856.37	1222.9	876.68	1132.86	881.406	972.235	994.935	850.414	866.232	1131.96	833.884	934.423	902.016	912.775	813.553	992.261	891.224	832.288	848.537	1199.45	794.13	876.696	840.444	929.144	840.917	1078.97	1035.81	853.023	924.307	919.3	794.775	788.193	835.068	1007.6	1036.51	1019.05	850.18	976.812	710.614	891.373	947.518	866.302	834.202	778.132
Sb03g033700	688.554	11.8429	680.435	646.423	733.869	649.332	739.035	758.581	956.751	708.761	571.433	592.735	610.64	634.661	698.534	633.07	682.959	549.741	778.601	760.88	673.125	572.416	693.625	728.374	738.499	771.535	618.585	728.065	846.383	674.602	646.408	644.367	638.484	608.082	689.99	788.933	739.612	732.171	738.764	668.845	681.146	616.692	699.775	689.332	857.742	826.859	738.505	691.579	791.048
Sb07g027950	480.922	11.8457	443.559	494.701	485.327	380.913	502.15	465.183	364.832	464.873	442.417	430.914	443.924	482.916	485.768	433.081	487.517	470.329	449.307	477.054	588.751	628.37	572.25	562.278	589.198	531.836	604.845	470.57	458.751	487.937	486.42	490.864	491.811	439.615	473.318	444.959	473.064	474.234	440.661	450.191	438.154	402.242	541.751	588.761	558.129	438.852	498.923	492.518	461.955
Sb04g003600	4318.83	11.8503	4534.69	5052.57	4280.85	4879.26	4850.32	4649.06	2427.66	3803.12	4652.72	4646.81	4159.73	4326.72	4168.79	3509.65	3728.15	4777.23	4532.78	4069.48	5193.42	4027.18	3521.73	3908.65	4269.73	4392.58	5223.24	4166.88	4373.12	4509.09	3729.22	3846.3	3840.74	4426.52	3901.41	3791.99	4002.17	4141.66	4439.05	4687.75	3953.29	4967.24	4888.03	4363.26	3211.45	4230.35	4163.21	3712.41	4058.23
Sb04g021170	619.987	11.8567	592.809	532.513	700.387	706.563	614.92	575.663	944.16	616.272	541.995	675.53	603.968	637.812	538.847	603.265	577.19	595.69	658.673	627.655	669.617	514.896	558.494	488.21	644.323	611.45	572.247	650.877	686.813	624.886	645.02	616.64	524.322	564.581	675.325	643.275	634.376	603.559	628.571	666.713	585.583	767.889	512.885	625.435	683.199	627.489	569.782	683.883	629.523
Sb09g021090	1116.49	11.9027	1179.19	1179.09	1122.05	1018.2	984.627	930.468	883.137	1069.7	1137.31	1178.92	1315.46	895.837	892.64	1301.39	1384.62	1370.13	1173.46	1044.02	1255.63	1205.6	1304.31	1062.47	1224.32	1139.21	1289.21	1000.07	891.128	985.2	1118.91	1178.32	1190.37	1085.57	1048.67	1193.32	1120.73	1202.77	1121.29	988.35	1214.43	1053.91	966.358	1235.42	1047.96	1105.07	1173.5	1176.64	1170.93
Sb01g048740	640.36	11.9671	599.136	521.615	620.523	591.549	682.281	623.744	857.153	557.481	597.693	582.293	654.256	568.46	693.493	598.641	630.251	676.423	661.672	780.813	658.173	584.642	693.236	625.433	756.754	785.061	577.692	574.597	650.852	684.12	657.184	668.284	696.539	698.427	670.07	694.622	738.063	591.263	518.581	558.09	660.24	526.391	599.102	670.563	693.511	681.533	545.003	617.305	673.541
Sb10g027190	989.944	11.9856	903.042	925.423	914.23	945.879	1056.64	990.65	1417.96	977.408	920.371	920.167	1028.21	1007.72	1098.75	1018.56	1121.08	1135.39	1014.38	1052.61	1127.62	895.497	984.623	989.272	995.445	971.401	1128.4	988.909	987.001	1016.6	1036.62	995.553	1018.82	1049.06	1003.11	947.324	1046.01	1084.66	863.91	806.494	903.089	744.323	953.843	1141.28	1252.22	1069.76	933.105	944.57	1016.49
Sb09g004010	1081.52	12.0138	966.322	965.291	986.264	1232.36	1115.56	1013.49	1017.75	972.148	865.388	1020.16	930.551	1224.85	1065.27	894.114	1332.02	1138.57	1241.79	1111.23	1108.27	1276.84	1260.56	1218.1	1152.64	1132.31	925.421	982.252	1155.21	1046.6	1102.26	1254.15	1182.47	1102.64	1118.47	892.267	1245.15	937.626	1134.18	994.412	920.502	1116.74	1044.63	1236.05	1256.54	1106.96	1067.87	1238.08	1067.53
Sb03g000440	821.753	12.0182	864.545	690.081	894.461	754.658	752.561	711.655	1297.53	700.8	835.706	745.526	884.73	840.946	769.21	938.319	920.059	894.065	822.794	788.631	821.331	829.496	721.897	649.507	782.743	759.418	698.701	743.071	727.267	704.652	813.955	802.814	824.754	870.279	780.938	824.715	964.472	840.218	924.021	921.513	869.528	700.736	767.947	890.13	1040.79	885.397	840.338	925.636	887.961
Sb08g019950	596.497	12.0462	459.27	541.956	609.847	605.579	671.115	593.842	371.288	535.149	561.674	639.681	510.389	566.763	609.63	556.301	581.265	614.444	730.399	670.007	642.117	730.643	619.351	689.756	610.098	686.13	643.119	618.483	624.035	572.229	607.356	612.381	555.617	541.981	658.849	556.97	589.255	619.882	527.504	651.175	517.053	711.879	606.43	690.731	657.687	609.236	554.744	642.21	607.177
Sb09g012510	637.151	12.0519	523.148	558.196	561.726	665.205	597.508	640.996	395.941	552.193	586.854	559.856	557.713	756.165	652.506	563.358	672.354	604.446	757.559	700.114	621.822	744.969	695.87	725.269	702.59	653.228	649.227	646.94	580.995	707.012	624.006	597.021	645.935	635.867	633.391	663.988	645.149	787.792	597.204	557.933	561.007	675.35	699.118	762.727	743.95	656.511	649.188	697.457	682.615
Sb10g001810	1060.09	12.0573	1073.21	1104.82	1045.36	828.894	1388.72	1136.17	1385.18	955.272	1038.11	1088.9	976.561	874.96	1163.4	1053.99	1237.63	1066.88	1147.13	1131.29	1205.35	1180.45	1050.74	955.497	1042.66	1001.74	1113.25	1071.86	1032.37	1119.35	1088.31	1157.45	999.393	1075.01	973.327	1117.09	1111.27	1023.09	1035.03	963.35	854.225	1019.97	1168.45	1196.69	1295.74	1223.61	1022.7	1012.43	1142.62
Sb10g002570	527.939	12.0621	477.709	507.632	510.941	446.935	478.227	539.967	419.394	449.72	535.888	500.996	551.598	547.811	524.683	477.978	653.458	530.051	515.464	457.213	513.891	570.236	524.754	556.79	517.234	483.019	579.563	471.749	389.644	465.776	443.641	511.144	526.306	561.138	473.15	494.283	537.338	601.492	432.186	487.087	511.882	556.722	512.772	728.099	605.246	552.288	541.186	543.844	568.503
Sb01g029790	685.525	12.1102	681.407	650.258	796.621	639.089	771.431	763.91	995.72	788.901	575.12	683.736	815.025	592.696	774.556	772.446	687.071	666.859	708.054	620.796	688.358	582.475	707.104	681.407	705.599	631.171	719.083	778.343	795.221	766.491	683.707	681.407	591.765	740.296	734.675	869.68	649.528	675.43	622.195	679.659	625.382	648.905	680.32	573.489	598.814	649.054	695.072	739.293	765.823
Sb01g014360	870.116	12.1348	762.475	772.651	793.768	768.724	1159.72	774.683	972.2	804.056	838.022	898.805	750.318	769.599	1026.48	717.237	944.686	933.205	862.413	885.286	993.877	711.965	716.519	840.229	887.333	693.315	707.832	1005.19	1026.92	901.071	810.46	818.118	774.925	832.252	853.83	876.484	940.588	713.663	990.68	973.381	834.503	849.064	1159.01	804.257	947.224	1051.45	732.23	854.699	904.724
Sb01g048610	515.933	12.1521	497.938	424.987	470.02	476.724	636.889	512.381	751.57	505.479	524.962	500.52	482.969	570.205	533.359	528.855	461.799	591.663	582.853	602.111	598.308	520.378	447.997	538.867	638.402	533.953	470.864	544.111	581.547	558.667	654.57	625.467	545.31	522.986	577.31	429.591	574.245	535.124	406.079	471.964	416.004	407.857	404.555	443.882	569.244	512.381	470.723	545.942	512.707
Sb02g004930	862.785	12.1574	779.807	651.887	830.704	783.605	878.909	842.853	1140.16	870.434	772.969	822.184	751.903	762.928	699.629	781.975	1029.39	909.21	993.226	972.432	1135.06	887.616	862.977	844.368	951.933	832.144	923.93	934.671	992.091	982.917	857.893	856.317	859.888	818.367	771.898	900.792	930.321	870.722	972.103	679.609	857.141	769.37	822.995	806.859	1044.87	1074.57	791.608	931.266	939.724
Sb09g025620	1848.58	12.1667	1762.64	1811.9	2272.65	1286.34	1669.84	2055.91	1740.94	2077.15	1920.56	1861.22	2420.72	1354.21	1823.21	1913.49	1953.37	1618.13	1892.94	1713.46	1763.37	1898.04	1857.26	1659.82	2076.31	2126.23	2342.05	1766.16	1717.02	1840.03	1639.37	1525.28	1680.39	1735.39	1436.84	1909.44	1840.79	1842.96	1721.14	1661.79	2080.38	1566.29	1901.59	2032.03	1971.37	1952.85	1653.62	1627.75	1703.91
Sb02g039960	463.003	12.1965	505.235	461.471	450.775	506.222	557.156	458.67	337.312	377.827	467.204	395.12	438.5	488.168	546.918	507.9	532.712	537.376	419.862	396.051	475.953	475.806	502.488	518.139	484.762	401.421	492.256	406.721	347.842	438.834	450.865	455.049	450.417	440.305	373.395	517.321	560.946	553.407	416.272	460.437	414.854	512.242	480.857	626.904	534.123	498.813	545.169	469.629	518.37
Sb10g020980	736.625	12.1997	691.99	622.132	755.788	810.962	781.268	713.965	1216.69	846.866	675.935	675.556	656.724	723.005	691.18	679.942	734.372	743.96	836.348	821.209	792.926	748.69	698.436	686.497	815.656	734.372	734.372	836.639	829.295	840.405	781.291	777.506	712.05	735.901	921.473	685.188	643.202	730.779	744.639	749.513	663.047	642.639	689.304	603.103	681.258	734.372	693.56	716.657	662.01
Sb05g026170	1220.34	12.2379	926.335	1105.18	1092.19	929.083	1010.2	1050.26	1016.36	1059.27	1029.11	1097.48	1140.72	1067.89	1037.14	1211.8	1394.86	1363.03	1371.88	1280.84	1394.04	1641.9	1376.92	1285.72	1409.1	1228.17	1478.72	1152.1	1110.55	1436.28	1247.13	1350.27	1294.87	1268.53	1163.27	1205.67	1404.86	1254.63	1079.26	1057.63	1232.12	1198.5	1354.91	1503.31	1466.8	1298.08	1261.78	1182.12	1216.8
Sb10g029870	10887.6	12.248	10762.6	9832.33	12262.5	8358.46	12732.8	12434.2	9636.85	10130.3	10280.7	9931.25	12699.7	9115.52	13679.4	12281.3	11185.7	12233.9	10320.6	11698.5	9920.63	10175.9	12056.2	12120.6	9266.56	11145.6	10492.6	11477.9	10810.3	11408.9	11574.2	11311.2	11523.1	11783.4	11453.3	9585.29	11648.2	10605.3	9151.37	9501.09	11773.1	7656.98	11041.6	12469.6	11743.3	11595.7	11273.9	11778.4	12425.4
Sb10g028750	545.597	12.2503	452.632	561.057	478.189	669.264	658.425	588.112	572.503	572.124	461.942	506.494	476.712	607.735	582.871	583.039	646.162	655.349	547.922	427.667	652.743	584.664	557.077	530.16	580.971	507.476	606.072	556.718	484.585	569.469	601.712	497.134	548.587	544.827	531.799	511.301	596.319	536.459	498.341	535.681	511.586	543.451	532.64	787.671	658.143	624.162	614.082	637.106	551.228
Sb01g028380	1165.91	12.2605	877.21	1016.59	866.566	1008.09	965.208	958.65	756.958	858.757	984.563	961.94	919.785	1056.94	872.151	1175.72	1163.13	1173.95	1358.6	1259.98	1349.84	1457.66	1285.73	1275.68	1403.48	1182.27	1332.97	1167.06	1050.29	1120.02	1237.3	1190.58	1280.06	1098.97	1113.24	1102.49	1275.69	1306.35	1151.51	1081.99	1198.99	1173.88	1174.77	1436.4	1311.4	1259.08	1282.81	1276.96	1290.63
Sb01g013460	664.21	12.2874	472.773	550.39	575.053	675.55	615.558	776.717	445.716	638.826	558.221	568.955	554.632	637.897	664.654	534.532	712.599	623.506	801.488	696.167	691.188	766.309	753.913	649.347	705.894	638.737	701.167	670.917	592.198	852.48	657.981	724.881	701.735	692.197	630.684	698.63	722.182	693.627	563.811	574.289	598.002	720.953	698.02	782.463	785.873	753.847	665.985	640.506	657.498
Sb08g010850	464.995	12.3155	365.001	399.187	386.065	430.821	435.391	481.157	543.836	437.52	434.204	430.435	400.39	438.259	434.296	460.333	530.576	467.173	554.723	535.237	534.059	474.549	464.104	451.197	501.18	498.671	514.421	499.62	513.716	451.556	546.111	477.926	470.255	468.385	527.352	475.473	580.03	444.866	465.807	413.858	394.441	474.064	548.87	518.532	563.203	518.395	406.526	489.994	487.14
Sb04g035100	444.78	12.3246	377.412	365.552	403.826	500.728	483.935	378.246	581.802	416.208	364.964	476.896	376.172	474.234	425.104	427.794	446.345	403.91	500.417	445.626	499.541	443.096	402.322	448.651	494.427	435.41	449.126	450.069	489.886	472.733	469.041	494.177	440.3	480.478	513.967	389.754	426.489	439.088	423.353	388.976	386.569	415.699	394.291	368.098	454.864	457.888	389.95	462.242	448.899
Sb02g023583	665.047	12.4085	698.521	624.603	656.074	835.534	660.103	633.947	1011.48	701.982	650.993	653.454	605.994	763.21	717.891	656.074	706.325	650.077	630.399	757.386	752.951	601.287	553.142	566.598	622.552	626.735	601.928	754.116	863.255	673.537	703.855	702.286	634.381	615.923	675.453	680.855	596.072	549.699	712.315	700.903	640.322	698.409	588.992	620.509	735.115	660.962	622.639	625.826	622.105
Sb09g022490	832.973	12.4116	704.941	799.453	764.078	543.264	647.905	773.217	648.812	668.623	927.67	889.048	738.666	1192.43	881.501	808.944	993.733	805.207	811.561	845.858	858.057	1031.77	948.039	946.763	841.313	915.877	859.126	717.931	787.988	745.449	870.084	784.904	1013.07	861.185	861.824	859.347	833.689	848.296	813.04	767.304	861.876	904.081	802.761	1090.2	919.589	840.007	899.636	843.653	829.594
Sb09g010430	777.124	12.4326	736.937	788.185	827.818	827.266	576.173	687.487	451.328	698.776	821.917	790.57	769.929	793.35	628.746	623.376	695.41	708.88	854.815	830.805	785.546	901.97	879.528	742.7	875.387	1014.61	948.003	782.171	697.745	694.742	686.772	672.4	728.951	673.898	633.481	680.339	869.41	928.465	765.388	679.335	844.742	868.82	831.208	857.238	869.304	776.79	706.192	739.909	709.229
Sb05g008530	579.218	12.438	602.063	535.164	588.432	634.189	687.707	622.229	830.299	615.113	569.927	546.234	563.097	670.651	558.074	540.218	586.98	613.65	554.863	648.669	608.041	518.496	486.764	609.063	653.107	576.357	553.502	616.502	711.636	593.395	629.978	565.013	568.255	618.904	581.682	532.294	550.849	476.996	566.813	468.356	662.687	527.988	584.777	549.884	642.079	554.07	480.595	528.017	535.85
Sb09g025620	1959.52	12.4491	1692.06	1874.79	2283.88	1393.67	1695.68	2138.84	1667.57	2219.98	1812.2	1854.69	2558.25	1485.61	1887.23	1966.8	2100.86	1662.86	2147.23	1782.3	1766.34	2010.91	1965.28	1692.72	2310.98	2386.17	2475.29	1945.27	1881.25	1935.49	1741.63	1627.4	1834.57	1828.51	1575.98	2095.67	1960.88	2091.91	1834.9	1750.88	2311.41	1863.04	2069.09	2074.97	2104.98	2023.68	1773.76	1762.34	1784.85
Sb08g002760	695.381	12.4579	578.141	648.045	711.277	610.65	651.902	709.407	950.03	597.48	656.577	682.287	707.381	723.711	755.13	775.526	846.683	805.697	741.003	628.833	775.201	701.978	729.849	714.834	712.961	629.481	765.552	674.85	624.731	706.783	625.483	647.242	696.282	797.402	693.511	861.479	684.12	731.106	636.959	630.051	669.543	662.94	714.601	914.428	737.881	657.355	770.382	669.827	749.034
Sb01g027700	506.276	12.4637	390.136	345.864	624.836	429.655	587.902	563.764	645.53	500.444	425.988	456.902	531.417	436.112	510.028	476.016	613.672	567.24	534.811	530.265	568.117	526.443	492.233	487.669	583.066	558.678	468.529	496.142	531.243	490.038	406.263	475.786	533.481	440.213	526.847	485.008	542.247	524.946	425.191	534.344	481.932	431.632	479.393	514.769	506.294	502.205	476.168	523.138	507.01
Sb02g041470	793.642	12.4766	730.178	728.262	756.016	678.075	639.641	733.823	645.472	817.816	707.652	687.734	805.124	644.144	656.047	822.852	764.434	756.408	884.965	817.347	881.176	843.384	892.302	791.051	999.03	876.101	980.624	799.86	706.933	796.495	646.322	694.83	710.82	669.135	603.521	874.715	746.052	961.845	735.559	654.748	732.81	655.401	692.83	770.001	857.325	806.559	812.653	827.713	843.241
Sb01g002080	3462.12	12.479	3279.06	3318.91	3922.58	3425.76	3378.78	2714.37	3667.33	3507.06	3447.26	3852.5	2855.41	3179.46	3789.23	3211.2	3912.6	4067.41	3824.35	3410.55	3521.58	3414.39	3045.31	3176.67	3926.41	2921.95	3026.74	3465.26	3341.55	3407.15	3307.56	3933.2	3637.53	3913.74	3853.94	3232.24	2917.97	3329.66	3108.68	4223.03	3672.3	3510.03	3808.81	2543	2507.91	2988.02	3170.21	3576.7	3084.51
Sb03g033695	608.846	12.4865	655.154	547.113	519.293	660.814	684.41	594.474	972.94	582.621	623.901	619.899	495.377	726.559	619.498	645.956	644.036	622.192	595.19	630.74	741.806	552.032	551.397	582.284	678.157	616.212	631.996	625.222	719.935	669.699	702.702	696.953	672.381	677.803	698.151	527.905	553.918	546.757	693.816	597.522	502.699	606.376	507.17	509.135	640.235	696.166	544.301	602.464	644.476
Sb10g024540	561.29	12.4912	604.091	499.186	512.459	672.926	568.18	520.96	893.866	625.728	537.824	554.57	542.995	621.225	499.522	569.986	466.068	498.923	602.136	574.407	589.095	497.937	539.505	516.767	664.453	566.379	533.978	580.528	639.212	557.889	551.378	528.506	538.693	584.869	649.976	483.557	529.309	535.979	640.564	612.542	523.633	600.3	498.582	465.502	560.041	608.177	490.203	553.383	553.653
Sb07g021250	886.737	12.5112	881.526	926.297	909.752	896.994	1149.05	1023.42	581.399	934.468	978.922	909.457	910.827	1225.64	1070.42	990.603	1007.91	949.51	937.653	733.53	858.637	838.985	848.258	776.892	838.296	742.84	939.244	836.322	722.923	973.478	898.686	961.066	884.633	939.23	900.719	921.882	939.524	855.833	761.43	870.789	796.188	839.686	974.156	1127.85	1044.2	748.606	1019.57	826.577	861.058
Sb01g028395	1464.66	12.5153	1255.53	1264.53	1139.42	1361.3	1376.55	1243.52	814.912	1181.13	1280.66	1383.74	1209.68	1299.52	1192.56	1456.74	1585.71	1535.67	1688.91	1696.86	1661.94	1911.74	1793.72	1642.78	1673.27	1528.64	1677.8	1431.69	1384.3	1531.14	1457.77	1524.89	1472.09	1331.51	1415.94	1374.3	1750.68	1629.63	1299.26	1256.9	1441.4	1318.77	1286.35	1826.89	1765.29	1555.47	1639.78	1612.12	1639.77
Sb02g023730	830.784	12.5366	861.402	707.317	745.221	1039.68	900.903	801.904	1296.85	952.307	838.507	867.032	668.052	910.395	770.251	879.249	808.117	884.178	809.141	832.353	995.479	687.586	795.576	747.433	908.485	855.423	823.667	874.68	1043.49	846.367	885.239	903.427	828.306	841.193	904.478	824.509	750.912	801.888	956.621	834.036	712.015	773.758	715.068	756.437	877.112	858.33	840.15	831.101	836.395
Sb01g014360	930.598	12.5469	961.219	770.526	929.569	993.126	1165.93	923.902	1458.95	931.976	935.305	904.761	885.287	946.18	942.758	891.502	982.017	982.869	900.773	1045.5	1130.7	912.527	820.227	928.176	934.26	771.695	890.7	994.555	1128.22	976.305	930.405	872.199	903.217	990.3	1082.25	875.736	937.07	827.92	983.1	824.801	871.43	814.119	902.617	887.767	1244.21	1059.08	799.777	896.504	1020.11
Sb08g006230	737.58	12.5619	728.042	717.634	716.066	689.801	835.912	719.221	351.382	590.463	710.223	685.732	760.574	770.766	851.372	754.664	801.583	838.648	760.119	680.371	763.03	767.206	792.634	770.505	706.335	788.94	820.983	658.861	626.258	694.185	661.035	725.372	704.973	657.978	680.899	719.138	679.028	758.068	618.453	692.988	759.276	655.476	845.642	838.16	796.317	687.989	726.271	667.315	754.653
Sb02g032250	6942.74	12.57	5641.44	6439.79	7919.13	7645.14	6998.14	7876.14	6356.6	7138.98	5680.13	5488.72	6489.68	5344.33	6657.72	6277.85	6337.17	6202.85	6897.8	6696.79	6953.78	6931.12	5918.16	5938.18	7835.11	9107.23	7681.66	7125.63	7705.74	7409.82	6310.72	6675.26	6547.53	6543.18	5986.84	6638.73	7669.99	7770.09	6355.07	6243.94	7562.43	6894.89	7092.11	8519.38	7701.14	7910.04	7748.8	7302.52	7637.47
Sb10g028320	2070.99	12.5763	2076.43	1854.93	2053.12	2143.91	1490.29	1830.15	2492.53	1895.95	1988.87	1963.39	1885.24	1886.79	1766.93	2006.65	2127.55	2246.33	2325.89	2551.85	2550.57	2059.9	2089.61	2004.64	2155.31	2005.59	2017.79	1812.15	2037.02	2043.61	1947.19	1874.42	1873.85	2009.02	1781.97	2480.3	2349.9	2520.6	2148.59	2143.91	2559.23	2202.57	1822.93	2160.71	2322.88	2513.59	2103.38	2463.32	2442.71
Sb09g028150	1211.02	12.5874	1093.41	1186.58	1162.56	944.378	1407.67	1256.39	1393.9	1123.45	1160.52	1064.22	1259.65	1150.31	1401.27	1195.3	1549.97	1541.25	1219.5	1182.55	1243.5	1339.73	1182.7	1327.82	1099.52	1283.81	1351.43	1054.36	1104.68	1144.68	1288.27	1476.57	1309.85	1260.95	1207.43	1224.52	1220.79	1297.64	1064.06	1015.91	944.429	791.518	1115.19	1338.48	1446.46	1389.93	1153.79	1204.85	1249.01
Sb09g026900	587.044	12.5896	577.405	599.004	559.734	658.009	595.106	600.276	950.687	583.713	606.533	599.428	600.983	682.236	563.9	633.535	614.248	627.21	531.909	683.759	666.702	522.207	573.436	564.022	617.471	619.884	577.535	616.443	609.481	695.106	603.665	588.035	510.759	563.582	647.59	503.378	572.172	474.281	528.837	557.966	526.6	600.028	485.79	581.333	684.408	581.37	506.332	538.532	563.395
Sb03g030840	2801.46	12.5912	3216.92	2838.74	3590.92	2271.91	3348.03	2943.69	2815.58	2828.43	3044.13	3003.9	3556.47	2140.71	3280.86	3641.65	2648.32	3146.31	2506.94	2555.09	2679.71	2843.58	2705.29	2766.85	2672.6	2762.7	3029.1	2411.89	2423.21	2633.72	3002.69	2913.86	2743.33	2720.32	2898.72	2591.43	2780.58	2755.81	2611.07	2756.98	3425.53	2279.85	3213.58	2240.08	2353.25	2768.57	3060.08	2406.15	2548.09
Sb04g001080	1221.15	12.5941	1447.28	1179.55	1495.98	1448.49	1799.78	1555.5	1431.34	899.907	1192.25	1129.18	1488.97	1186.11	1622.66	1009.17	1461.6	1353.31	1228.63	1094.49	1341.66	1108.54	1040.44	1121.45	1283.6	1160	1156.12	1223.93	1251.23	1120.85	1218.23	1311.25	1286.36	1216.88	1304.14	1111.34	1233.53	1016.36	1187.88	1244.56	1019.49	1080.05	1192.25	1169.25	1209.35	1208.54	1186.34	1188.88	1137
Sb09g026480	459.092	12.629	401.301	375.137	394.345	489.972	455.374	418.994	712.228	509.091	378.923	441.199	419.256	492.172	429.961	420.15	492	452.764	526.492	476.945	558.262	442.259	428.539	469.044	534.05	465.568	501.491	505.66	537.521	461.459	494.851	506.726	477.663	519.281	499.54	455.104	448.347	392.147	457.283	437.857	390.873	438.048	393.691	378.146	490.246	539.078	432.098	476.056	448.08
Sb09g007450	1660.06	12.6325	1657.13	1470.35	1573.02	1625.8	1590.36	1580.36	2156.01	1567.56	1703.65	1769.58	1385.83	1510.32	1555.69	1759.63	1690.37	1812.93	1758.26	1917.61	2153.4	1805.54	1611.57	1655.32	2059.7	1778.68	1847.55	1737.55	1842.15	1786.08	1839.35	1844.27	1712.45	1805.76	2008.79	1787.18	1657.13	1678.6	1576.96	1548.91	1553.43	1332.63	1300.35	1657.13	1831.11	1902.1	1730.94	1574.75	1897.48
Sb04g027410	1158.25	12.6701	1273.78	1119.78	1022.25	1235.72	1330.45	1143.86	1778.55	1267.05	1342.41	1298.5	943.237	1090.65	1113.04	1128.53	1122.24	1101.04	1206.65	1190.47	1340.02	1043.9	1108.13	1106.58	1315.63	1055.01	1044.62	1240.09	1406.87	1293.28	1301.76	1177.69	1120.59	1124.24	1384.84	1130.42	987.311	1023.84	1382.8	1226.01	924.072	1004.24	1161.2	933.256	1170.28	1268.79	1004.87	990.726	1088.77
Sb05g022530	473.502	12.685	489.929	438.674	467.877	573.701	538.428	434.947	771.012	480.65	434.994	479.577	466.538	428.311	452.222	512.989	498.016	511.135	470.803	556.572	497.471	485.874	478.53	463.918	468.853	475.91	492.256	428.398	541.257	498.582	528.21	539.771	450.153	486.151	568.036	458.259	465.781	436.517	435.011	449.19	418.726	519.233	415.268	421.768	550.394	526.17	447.587	491.674	495.757
Sb02g034340	926.694	12.6856	813.005	793.7	968.923	957.1	937.458	899.695	1419.59	1060.86	880.163	837.604	988.33	852.178	997.94	1124.03	896.554	867.682	914.39	1006.66	938.794	782.619	1019.27	905.232	1021.1	924.768	845.242	963.829	1097.48	1086.67	966.987	932.257	957.899	926.044	881.208	1062.19	950.724	951.527	950.006	909.004	949.138	906.672	787.99	713.313	788.265	942.024	830.834	951.377	927.445
Sb02g038290	10567.1	12.6949	9073.62	9601.93	12679.5	8697.99	10430.5	10393.8	6277.71	10369.6	9688.72	9651.4	12726.9	8624.89	11543.7	10310.8	10992.5	11211.3	10260.5	9303.27	9101	9469.03	10474.8	10547.7	9530.92	9968.25	10528.9	9438.8	9180.83	9439.74	9737.58	11002.9	10724.3	9592.15	9617.63	10815.1	11118.7	11591	10107.4	10512.9	13691.7	10153.3	12311.1	11342.1	9644.52	10395	12174.4	11315	11322.8
Sb02g043650	1905.63	12.6952	1812.15	1695.84	1394.63	1991.98	1991.44	1653.8	2827.46	2040.7	1922.17	1992.18	1622.33	1877.15	1893.41	1886.63	1757.8	1907.14	1833.12	2003.5	2170.3	1893.06	1503.51	1796.96	2191.26	1950.23	1920.7	1957.58	2621.21	2001.5	2167.23	1876.55	2068.98	2029.5	1986.16	1632.21	1703.14	1624.95	2274.93	2055.4	1821.26	1904.59	1909.77	1580.7	1917.02	1983.3	1673.48	1868.44	1872.11
Sb09g028530	1855.38	12.6977	1707.51	1551.82	1647.09	1649.61	1995.14	1789.87	2893.06	1767.67	1720.14	1801.02	1584.59	1682.36	1925.01	1890.38	2104.13	2166.16	1894.49	2052.79	2124.7	1796.76	1836.47	1833.4	2096.02	1720.85	1922.24	1863.08	1901.05	1941.2	2035.95	2067.15	2063.67	1995.13	1978.19	1747.03	1924.88	1956.73	1528.59	1669.24	1668.79	1591.72	1778.81	1924.05	2060.35	2113.21	1738.28	2011.11	2037.38
Sb04g003600	2367.36	12.7002	2710.49	2675.8	2478.33	3185.06	2531.01	2479.84	1695.55	2225.13	2543.34	2498.52	2439.88	2565.55	2311.36	2080.77	1950.45	2590.06	2450.42	2143.51	2438.5	2453.06	2075.88	2214.23	2398.09	2390.97	2673.71	2234.78	2253.49	2478	2030.86	2115.66	2008.53	2102.9	2093.39	2042.47	2086.53	2284.1	2495.46	2594.5	2200.37	2582.06	2514.49	2269.84	1749.99	1922.98	2281.72	2013.95	2209.69
Sb0013s011230	1106.73	12.7129	1089.48	989.369	1045.78	1178.83	826.84	1001.88	522.545	943.266	1045.74	983.597	1181.91	1171.08	1012.51	1310.69	1369.59	1234.03	1000.68	962.747	1217.48	1324.81	985.744	853.713	1278.23	1198.32	1285.63	980.848	972.226	1095.71	1141.8	1097.87	1189.83	1223.25	1198.4	960.516	1101.29	1129.41	1032.22	996.78	1056.43	1039.13	1106.86	1188.31	1097.41	1000.43	883.387	935.124	1013.3
Sb03g006580	1699.62	12.7294	1500.78	1481.2	1918.17	1093.81	1797.44	1717.5	1555.74	1903.76	1586.65	1633.68	1987.54	1148.54	1824.28	1658.12	1669.76	1696.63	1650.81	1614.32	2004.51	1863.91	1823.61	1715.6	1877.72	2157.2	2266.35	1911.5	1690.79	1629.35	1643.71	1613.48	1684.8	1687.23	1621.67	1687.05	1644.31	1781.29	1459.22	1506.71	1783.29	1357.8	1842.43	1706.58	1804.04	1785.74	1726.33	1771.86	1705.43
Sb04g038430	595.4	12.7357	568.092	574.046	555.875	795.105	561.333	529.381	942.96	635.903	555.669	564.358	595.659	682.165	514.22	527.741	555.862	614.484	601.221	594.658	687.005	530.535	673.193	546.778	643.578	650.976	604.902	658.672	704.605	636.491	628.812	520.53	527.807	590.807	631.766	594.915	529.97	548.459	657.101	605.704	541.518	729.492	502.13	558.572	597.183	578.095	527.007	548.418	538.913
Sb10g030060	496.929	12.7565	499.987	545.968	552.589	426.476	462.917	484.371	478.397	373.678	589.824	622.774	546.955	547.633	461.359	443.414	635.601	588.543	548.277	467.483	526.819	594.602	538.164	464.219	511.922	453.134	481.067	465.51	419.924	475.166	417.375	472.525	435.518	515.694	530.812	568.429	521.409	528.182	534.35	529.328	458.085	499.659	428	610.531	608.12	539.568	493.201	534.485	530.471
Sb01g030635	2691.67	12.7708	2726.02	2393.89	2369.62	2013.47	3086.27	2606.61	3699.64	2400.5	2550.23	2418.88	2334.71	2481.76	2721.81	2432.21	2751.74	3020.46	3006.31	2973.33	3136.33	2708.43	2301.12	2379.7	3299.26	2559.56	2681.8	2744.44	3191.59	2709	2830.57	3048.93	3171.76	2888.15	3422.78	2553.63	2594.78	2570.45	3043.72	2862.9	2476.83	2027.48	2497.43	2423.29	2950.7	2916.44	2439.36	2653.64	2907.69
Sb08g004100	1394.76	12.7845	1411.13	1491.47	1835.37	1242.8	1144.05	1579.52	1268.35	1297.21	1401.46	1426.06	1732.63	1288.31	1383.14	1063.49	1411.67	1302.63	1537.97	1615.61	1380.88	1900.13	1398.97	1629.9	1505.12	1427.07	1525.86	1212.15	1064.27	1260.85	1150.2	1401.27	1374.24	1322.02	1061.52	1412.25	1502.4	1747.69	1167.4	1280.51	1558.18	1317.67	1151.41	1332.52	1410.1	1455.58	1221.55	1244.65	1411.5
Sb07g023746	1175.8	12.7859	1195.59	1149.63	1093.33	750.545	1087.22	1359.93	1333.19	1279.69	1324.23	1255.54	1321.81	1031.28	1292.78	1259.15	1091.83	1042.93	1086	1099.23	1306.29	1182.17	1306.37	1242.05	1109.4	1272.01	1432.34	1234.2	1208	1241.42	1204.55	1065.29	1282.26	1266.42	1076.02	1236.57	919.7	1089.35	1345.49	1219.04	1223.93	973.561	1111.03	1329.19	1249.51	1262.07	1222.3	1018.17	1173.83
Sb05g023690	6641.64	12.7985	5790.77	5404.85	5354.22	5557	6467.81	5486.79	9748.66	6491.32	5817.11	6515.78	6031.76	5390.53	7191.52	5988.82	6505.72	6340.72	6408.77	6448.64	8856.52	6952.19	5433.31	5555.37	8299.25	7344.63	6835.62	7061.28	8433.7	6974.58	7832.17	6712.15	7183.87	7781.56	6833.77	5845.31	6153.93	5778.92	7144.48	6397.98	5838.99	6062.62	7252.62	6132.01	6738.73	7468.61	6106.78	7117.41	6212.65
Sb01g039930	1023.33	12.805	958.075	985.29	952.959	1004.85	953.402	970.629	980.188	948.086	913.476	933.353	888.013	1074.64	985.46	1056.67	1537.96	1377.2	1174.24	912.789	1090.15	1129.05	976.11	988.663	1059.07	918.677	1074.11	964.267	917.547	1121.02	1000.62	1157.63	1039.73	1037.44	1176.76	1067.1	1143.13	990.011	882.876	912.883	908.11	987.407	970.964	1402.57	1143.41	1073.03	1068.39	1013.31	969.66
Sb01g013460	679.277	12.8072	559.832	534.613	621.256	599.604	687.962	784.371	439.132	604.618	561.31	553.065	535.311	554.065	628.902	600.394	727.347	677.337	838.686	768.302	693.872	780.249	746.679	701.588	677.147	593.717	774.712	718.214	649.564	783.786	681.964	684.646	732.906	667.328	574.761	721.013	724.009	671.507	552.349	578.315	645.353	644.172	704.953	859.202	810.226	732.672	664.48	678.961	698.618
Sb05g001790	719.294	12.8163	692.418	597.26	825.316	806.036	705.529	640.787	982.227	802.57	650.314	604.862	763.34	636.503	715.131	675.344	826.315	744.394	850.905	807.881	786.672	650.467	971.071	842.045	835.508	593.633	646.852	698.871	815.273	659.72	751.564	664.646	739.312	573.053	755.921	639.804	694.182	757.689	607.012	775.412	820.201	653.142	774.578	563.9	782.427	600.099	659.687	721.436	702.86
Sb02g027060	2533.01	12.8186	2652.79	2093.8	2096.26	2483.12	2478.61	2090.55	3199.02	2585.85	2297.13	2767.73	1991.74	2297.2	2446.3	2331.9	2773.66	2719.81	2991.71	3072.75	3041.23	2262.21	2336.1	2339.84	2608.43	2240.4	2341.78	2831.58	3172.57	2948.77	2938.02	2750.75	2524.04	2586.09	2862.63	2661.62	2701.04	2410.05	2791.01	2476.34	2209.15	2532.19	2146.85	2109.9	2801.89	2983.19	2161.01	2569.69	3056.01
Sb01g028395	601.523	12.8426	459.156	544.492	493.648	545.793	510.407	479.002	398.424	468.187	484.925	527.376	482.108	565.402	499.591	606.219	606.056	578.641	768.31	734.034	661.693	692.4	681.134	704.854	716.736	638.168	651.001	635.271	607.156	645.339	612.659	596.785	583.983	518.151	554.152	598.21	661.231	672.679	549.177	553.763	566.491	528.888	530.994	825.579	668.624	625.713	731.353	686.481	691.995
Sb10g019670	1409.88	12.8443	1347.63	1410.69	1434.4	1071.54	1326.43	1320.01	691.095	1323.44	1457.69	1405.99	1584.22	1461.23	1408.66	1374.39	1487.76	1466.49	1264.08	1069.39	1542.56	1589.8	1360.54	1249	1456.99	1482.52	1624.58	1334.52	1238.11	1305.99	1353.66	1429.85	1391.46	1399.9	1314.51	1439.01	1525.16	1498.85	1160.99	1404.56	1503.39	1264.53	1267.69	1598.97	1840.27	1429.47	1587.29	1539.3	1557.8
Sb01g043310	8523.55	12.8527	8103.68	8110.95	7491	7478.98	7528.59	7804.6	10468.4	9033.89	7527.1	8330.59	7234.54	7837.51	9510.5	8363.37	9113.14	8803.16	9891.67	8665.4	7771.17	9507.32	7754.55	8155.92	10969.2	8236.66	8253.69	7979.82	8008.99	7467.56	9072.43	10195.3	9670.99	9271.65	7904.33	6679.01	7507.33	8300.82	7663.42	9674.2	9749.59	7891.41	8447.28	7310.63	6173.87	6944.68	8628.49	8151.72	6578.85
Sb07g023850	1983.67	12.8646	1919.94	2153.48	2149.99	2203.29	1994.91	1727.84	977.793	1699.6	2154.44	2051.46	1994.91	1645.72	1872.97	1873.03	2005.04	1894.02	2095.62	1629.32	2266.03	2144.58	1752.8	1805.86	2040.71	1821.16	2468.61	1887.78	1530.72	1708.04	1966.8	1981.67	2267.69	2414.91	2156.8	2170.8	2204.47	1973.07	1961.69	2106.28	1882.18	1830.75	1930.8	2648.91	2271.77	1840.97	1912.57	2097.59	1944.96
Sb04g006766	628.419	12.8813	512.024	531.113	509.153	604.091	869.858	521.827	876.092	537.507	586.559	645.881	580.781	589.343	658.308	577.301	581.379	635.732	620.448	675.92	814.267	574.056	518.611	566.389	683.017	589.676	670.75	665.52	798.238	638.989	646.426	612.265	677.388	729.548	669.493	588.748	628.681	614.649	712.614	704.773	665.968	687.015	587.535	554.813	677.23	683.629	495.514	567.343	671.9
Sb04g005970	1638.35	12.8819	1720.49	1635.48	1637.89	1602.95	1976.41	1638.42	2346.93	1653.22	1946.97	2132.19	1506.42	1660	1560.54	1438.95	1462.69	1653	1819.13	2056.93	1982.38	1401.41	1478.95	1415.88	1641.41	1466.49	1548.1	1814.73	1936.49	1709.13	1769.65	1573.28	1474.21	1587.11	1945.2	1516.24	1450.18	1567.62	1861.09	1856.33	1369.54	1621.79	1452.58	1279.84	1612.58	1791.31	1304.13	1449.58	1573.38
Sb10g020410	3966.05	12.8841	3942.58	3542.69	4218.98	2965.15	3646.29	3476.43	4758.34	3573.47	3968.95	4008.6	3686.23	3415.29	4640.58	3940.3	4982.64	4917.75	4138.62	3940.87	4552.38	4196.38	3615.75	3227.18	4091.35	3794.67	3716.07	3566	3506.41	3396.23	4497.89	5266.66	4603.77	4356.32	4829.38	3551.39	4015.08	3722.14	3703.95	3882.7	3288.13	3100.04	3985.18	4200.71	4712.53	4712.33	4142.2	4049.76	4104.48
Sb10g030060	597.959	12.8968	603.226	639.226	660.887	480.482	533.35	590.662	360.645	413.992	732.547	723.253	706.584	695.3	563.485	533.732	663.407	709.893	578.988	579.511	627.773	698.262	492.99	542.153	610.54	552.701	624.755	535.989	470.303	528.275	514.66	537.712	561.655	586.352	576.177	668.088	617.062	647.486	613.834	641.575	635.481	579.819	567.257	716.271	775.891	722.612	620.763	675.389	650.16
Sb06g002790	1306.34	12.8994	1306.35	1342.28	1512.9	1309.65	1428.66	1457.8	749.486	1244.72	1093.86	1069.47	1244.06	941.112	1033.4	1020.83	1222.06	1179.45	1638.13	1301.86	1511.24	1601.3	1505.74	1411.16	1557.84	1451.35	1489.18	1213.55	1170.98	1363.37	994.124	993.107	1014.3	997.527	999.19	1287.63	1324.34	1410.33	1200.41	1299.13	1337.77	1231.32	1380.43	1372.95	1306.83	1293.65	1214.44	1225.19	1342.76
Sb09g028000	494.853	12.903	460.708	475.785	504.044	566.231	555.661	634.807	647.91	469.485	454.754	522.51	508.584	483.518	487.431	493.05	442.272	438.464	540.079	479.617	486.394	425.471	569.26	562.816	557.266	421.06	434.195	444.941	389.708	577.513	423.054	378.984	411.612	467.189	451.378	615.73	415.155	468.479	495.9	514.016	550.451	540.94	530.233	410.653	396.052	422.735	414.221	437.734	430.873
Sb01g038510	896.928	12.9124	850.868	745.335	936.896	720.25	1094.4	926.461	779.522	681.525	790.134	864.451	921.749	1081.99	952.623	838.619	979.383	924.11	892.942	918.223	845.865	813.467	788.523	877.298	690.576	740.25	830.93	774.158	882.476	758.588	965.787	953.543	963.307	939.164	983.903	822.879	945.953	790.065	842.51	845.778	798.535	881.038	1044.29	1077.23	1248.13	948.654	972.598	950.723	955.898
Sb04g023440	1573.11	12.9192	1487.83	1280.8	1659.41	1623.79	1752.94	1581.34	2373.98	1578.71	1338.24	1347.07	1578.05	1426.23	1551.03	1529.16	1631.63	1742.23	1762.25	1784.63	1936.78	1629.83	1453	1504.27	1854.44	1497.01	1669.13	1587.59	1849.56	1676.55	1732.64	1660.79	1625.84	1711.69	1772.12	1449.56	1576.68	1494.5	1618.33	1388.39	1383.06	1216.8	1482.13	1453.46	1914.28	1865.33	1313.51	1681.96	1745.27
Sb01g036273	1290.56	12.9248	1095.65	1085.96	966.57	1486.79	1510.21	1064.71	1903.12	1268.3	1319.74	1418.23	1221.77	1267.55	1294.81	1219.89	1306.33	1317.37	1248.43	1383.15	1683.55	1196.02	960.656	1164.79	1423.72	1175.23	1283.16	1436.23	1475.85	1256.36	1427.91	1269.79	1286.39	1398.55	1401.12	1076.26	1359.38	1159.34	1501.81	1294.32	1266.56	1288.3	1297.78	1293.04	1495.78	1334.09	1145.34	1308.53	1339.69
Sb10g009520	3456.89	12.9372	3368.02	3882.32	3711.6	2243.85	3469.85	3716.69	3669.49	3492.77	3996.53	3974.7	3614.07	2886.81	3705.51	3221.76	3025.99	2975.1	2870.55	3154.45	4110.93	3328.62	3656.65	3577.49	3307.43	3672.25	3933.77	3622.89	3726.53	3676.42	3455.98	3130.62	3404.22	3762.41	3436.16	3433.88	2950.56	3064.59	4285.17	4017.7	3666.47	3033.93	3634.45	3640.7	3617.1	3927.26	3408.42	3131.84	3327.86
Sb07g021250	1008.94	12.94	936.47	982.005	1012.47	1033.93	1338.38	1145.77	458.872	1040.97	1125.83	1012.04	1060.15	1299.17	1155.57	1151.41	1111.93	999.945	1046.96	897.521	975.767	960.319	982.179	991.329	1033.45	927.475	1125.82	951.735	814.18	1191.47	1051.66	1117.73	982.946	1097.7	1032.32	1113.14	1036.82	977.762	740.784	956.994	963.359	941.77	1070.14	1310.76	1248.16	946.91	1086.43	908.749	994.45
Sb01g013960	447.903	12.9936	500.974	425.718	449.515	501.978	454.632	484.208	698.462	522.157	443.214	473.995	384.885	552.955	455.966	450.782	373.37	387.943	456.643	484.717	465.173	356.453	406.237	452.176	465.424	437.582	388.278	479.508	530.291	440.655	430.107	437.286	384.772	444.41	438.376	477.215	370.921	450.982	524.299	467.246	410.594	473.193	417.329	362.395	446.603	452.878	427.049	470.976	449.96
Sb02g022750	514.929	13.0163	503.867	440.37	566.775	581.769	665.246	504.973	867.469	549.098	467.772	470.212	475.8	461.288	506.357	497.977	543.149	527.283	440.26	590.727	650.011	496.043	459.979	490.365	574.108	543.712	605.31	497.235	569.53	468.45	564.085	502.077	523.076	467.822	464.476	436.802	493.245	467.353	492.748	454.161	536.85	496.357	486.397	577.532	594.405	543.888	477.767	566.17	466.957
Sb06g025520	1398.32	13.0171	1405.37	1259.33	1614.03	1124.87	1659.22	1471.68	992.098	1138.25	1303.66	1270.79	1524.67	1151.18	1536.33	1265.61	1763.08	1455.86	1601.05	1475.27	1598.31	1631.57	1171.8	1250.39	1567.95	1517.75	1557.03	1260.04	1125.94	1219.05	1287.08	1500.33	1429.81	1461.06	1197.1	1301.15	1457.8	1455.81	1311.66	1350.09	1367.08	1244.2	1776.54	1416.53	1577.12	1585.69	1266.16	1399.37	1355.94
Sb06g000550	424.338	13.0293	469.573	350.357	340.571	492.961	484.389	369.797	574.57	427.153	501.844	476.045	413.744	514.337	374.747	446.073	440.148	450.25	416.9	514.019	491.62	401.29	395.165	447.804	476.072	353.039	384.285	422.259	469.223	439.784	457.242	461.079	429.736	452.415	468.124	367.858	355.168	357.41	503.344	467.935	413.215	420.507	403.14	329.361	468.012	451.257	364.781	375.769	412.914
Sb05g003280	565.342	13.0326	486.293	493.955	482.933	529.036	466.115	475.029	923.12	622.68	544.385	540.856	586.428	558.269	570.488	598.949	633.792	610.537	616.868	607.142	675.394	443.054	514.729	558.269	664.319	595.588	638.596	630.667	723.935	592.196	548.693	561.445	545.184	596.926	582.452	547.651	471.267	607.006	638.482	614.104	602.988	545.107	514.381	521.159	559.838	586.126	533.042	580.523	568.126
Sb06g024440	488.588	13.0326	514.562	478.966	576.547	500.3	586.889	483.03	711.269	480.837	448.692	452.001	585.213	413.436	505.623	394.915	403.642	406.27	531.777	590.222	513.117	436.419	447.957	562.864	517.47	451.189	409.769	479.568	492.355	511.458	461.548	464.548	420.581	484.527	491.435	537.165	403.101	475.048	432.563	541.193	460.664	476.322	549.433	328.362	407.566	473.052	483.408	440.801	508.902
Sb01g040320	818.103	13.0463	831.73	791.865	758.284	738.623	1055.73	892.878	1138.87	777.066	878.104	837.818	984.894	753.66	953.813	902.684	878.909	928.941	698.88	725.773	715.465	792.056	691.864	818.361	713.504	678.03	674.116	660.633	625.101	724.688	802.045	835.833	806.939	708.797	740.833	918.185	834.699	754.165	861.608	917.351	994.841	730.281	951.365	922.847	890.949	872.858	828.35	740.896	807.231
Sb09g003940	920.928	13.0569	815.777	795.186	763.263	988.976	1026.8	820.14	1072.83	873.366	786.459	861.58	815.065	854.421	867.755	811.405	934.75	947.434	997.819	1044.4	1289.82	919.675	830.871	772.44	1136.32	894.12	985.548	974.926	1106.68	927.957	991.607	957.056	894.944	849.649	999.873	893.01	874.959	785.209	1053.87	787.254	753.42	878.227	942.625	876.817	1071.29	1107.66	812.102	937.134	960.253
Sb01g009430	771.761	13.0761	727.913	814.128	973.478	839.851	646.775	834.664	524.306	806.135	712.18	718.725	806.41	779.985	741.843	787.183	978.163	926.598	772.193	680.471	805.514	917.804	764.762	735.324	894.025	759.052	906.15	734.878	653.04	676.171	669.542	761.448	823.573	728.598	732.469	743.535	895.75	806.639	599.442	695.133	647.734	893.351	653.943	899.898	890.675	755.606	773.275	766.129	703.593
Sb05g013400	504.714	13.0918	453.546	521.913	677.975	448.708	469.918	488.143	685.052	476.274	459.174	434.3	612.136	479.699	462.632	462.567	453.24	412.982	457.279	536.172	471.807	519.662	540.436	519.963	495.107	603.655	501.201	484.72	438.729	511.739	444.662	441.131	473.692	514.022	373.332	687.064	441.609	519.086	427	466.161	608.389	580.12	465.223	521.162	522.864	504.038	480.113	457.652	524.703
Sb01g039930	1189.59	13.1247	1098.01	1144.49	1233.26	1134.74	1129.19	1264.43	767.506	1110.59	1097.57	1049.07	1113.72	1265.4	1153.84	1300.93	1715.5	1662.76	1247.23	1057.21	1198.5	1285.4	1166	1108.49	1296.59	1057.64	1240.3	1159.31	1047.1	1240.79	1187.79	1350.06	1288.22	1182.33	1351.01	1119.9	1346.23	1155.27	1059.19	1046.87	1093.9	1076.43	1153.31	1563.13	1463.01	1234.66	1174.04	1201.28	1202.14
Sb04g027060	3688.44	13.1366	3966.76	2970.21	2912.38	4281.34	3869.8	2842	4770.33	3980.61	3746.43	3564.79	3845.09	4304.93	3231.75	3668.22	3733.25	3804.93	3900.54	3960.07	4472.64	3520.26	3316.65	3499.18	4403.13	3319.98	3613.6	3904.8	4113.53	4086.31	4212.64	4436.46	3811.3	3884.1	4194.59	2964.05	3027.02	3011.9	3955.29	3409.93	3975.81	3901.12	3401.62	3289.23	4100.81	3919.41	3027.65	3368.14	3492.41
Sb01g004420	1175.97	13.1389	1218.87	1047.6	936.722	1022.71	1041.72	1180.47	1049.66	1308.51	1039.35	1076.54	875.351	993.45	1057.96	1081.56	1192.08	1202.19	1247.35	1368.18	1309.28	1458.14	1532.56	1303.41	1332.03	1229.51	1364.46	1157.47	1122.87	1244.38	1192.56	1246.46	1311.52	1334.76	1194.36	1133.88	977.497	1242.18	1243.24	1093.81	1022.21	937.835	1205.23	1316.85	1202.07	1454.49	1248.44	1351.15	1251.48
Sb09g030690	2958.91	13.1473	2480.32	2791.86	2923.89	2326.22	3298.18	3343.39	1911.07	3297.69	2897.56	2715.35	2802.38	2135.69	3328.38	3171.7	3538.96	3355.18	3191.72	2851.66	2340.39	2771.8	3171.49	3152.97	2883.45	2716.6	2788.82	2804.24	2483.92	2891.87	2878.33	2837.04	2926.35	2753.86	2312.05	3140.97	3430.64	3247.33	2572.93	2750.03	3052.6	2296.24	3280.47	3569.51	3332.61	3129.93	3447.92	3170.37	3323.06
Sb10g006020	1285.38	13.1506	1029.92	1099.4	1111.05	937.727	1103.81	1267.37	879.891	1445.53	1141.16	1153.65	1077.36	991.233	1193.74	1192.1	1271.11	1309.98	1515.61	1401.73	1523.04	1545.56	1565.39	1487.92	1471.94	1474.87	1520.46	1441.23	1242.56	1445.69	1379.46	1304.24	1383.11	1300.23	1433.45	1433.02	1380.01	1337.93	1146.32	1163.26	1228.22	1133.47	1397.2	1460.59	1367.17	1405.5	1416.29	1375.62	1319.4
Sb06g025800	912.795	13.1734	764.156	782.092	930.245	1043.95	901.763	885.33	1355.71	973.712	869.459	875.598	685.334	1045.97	804.317	851.585	772.571	950.595	890.684	964.036	1222.27	1081.69	844.547	950.497	1327.01	946.351	905.138	1052.1	992.978	968.633	962.057	968.926	1013.18	1100.47	1006.51	996.827	831.277	760.925	1017.38	912.29	720.45	1031.73	918.831	786.983	954.24	969.777	841.112	964.485	948.117
Sb02g006930	446.466	13.1974	440.75	401.738	399.199	417.772	487.39	344.371	581.864	409.515	450.286	426.933	462.871	417.144	396.73	406.734	502.252	509.538	473.9	427.272	526.37	418.399	367.917	460.807	541.757	351.497	414.929	494.432	562.129	536.411	440.75	463.292	430.63	406.478	502.527	515.307	432.463	410.085	475.482	480.922	523.141	427.475	441.762	418.29	529.983	496.963	408.099	452.185	449.387
Sb01g033170	547.547	13.1987	518.471	461.504	477.859	634.763	532.223	467.516	764.09	593.858	498.532	521.879	470.195	646.774	447.474	484.989	547.909	558.019	562.86	622.07	651.383	495.312	450.497	545.141	587.076	511.567	543.589	606.293	630.558	572.146	575.744	554.827	536.802	611.142	618.8	567.517	505.039	469.728	645.638	593.552	485.985	617.659	430.003	456.663	550.044	631.132	509.645	556.61	565.402
Sb2149s002010	13325.7	13.2039	11623.8	11431.2	15370.3	10738	15943.5	13888	13476.9	10143.8	11607.3	11441.1	16449.9	10762.1	14194.7	14154.2	14193	13642.2	12959	13597.7	14843.1	14897.8	13634.7	14119.9	14506.5	14302	13891.1	12231.4	13351.1	12252	14786.2	14777	14890.7	14664.2	14929.9	10876.9	13332.9	13014.7	12116.1	11678.4	15246.6	10131.3	15156.6	14314.8	14711.3	14385.7	13213.1	14410.7	13472.5
Sb04g006070	1576.84	13.2041	1779.93	1573.77	1590.46	1466.8	1989.36	1519.39	2290.61	1506.26	1618.44	2060.55	1323.92	1482.6	1743.13	1324.85	1431.52	1555.28	2055.99	1862.5	1814.22	1394.01	1393.22	1601.9	1557.95	1342.97	1517.38	1679.64	1873.37	1553.83	1634.66	1491.52	1514.38	1452.39	1782.2	1500.4	1347.52	1492.28	1757.76	1945.81	1241.74	1348.14	1676.53	1237.79	1499.37	1751.13	1342.11	1489.87	1549.24
Sb02g032250	5523	13.2068	5326.76	5127.74	6793.19	6540.49	5923.09	6663.61	6286.54	5392.92	4805.07	4199.37	5679.06	4813.32	5736.51	5515.46	5059.38	5334.49	5467.51	5458.66	5502.44	5488.08	4897.87	4711.03	6738.8	7492.57	6136.68	5073.45	5827.87	5346.71	5305.77	5457.24	5163.7	5033.23	4552.15	4933.35	5574.49	6097.08	4771.87	4848.7	5572.59	4986.18	4485.96	6686.71	6136.51	6160.04	5980.53	5224.42	6411.82
Sb04g008190	484.406	13.2236	467.594	430.926	433.716	610.226	510.165	424.981	690.711	472.717	473.285	503.432	428.049	519.388	430.057	447.017	515.688	500.362	518.426	529.73	539.896	447.884	398.58	475.931	519.963	423.398	421.391	531.956	582.33	529.882	532.151	508.775	490.609	545.794	551.992	467.325	505.125	451.809	468.88	443.974	424.476	492.512	417.897	494.654	536.202	580.044	428.783	509.877	510.77
Sb09g028560	435.187	13.2289	471.653	404.229	488.689	416.875	446.88	489.723	723.761	518.194	407.216	408.199	441.968	326.94	416.752	372.62	421.8	381.28	539.563	449.685	489.78	417.498	417.095	385.649	457.077	477.345	460.416	478.053	560.634	487.826	488.578	468.236	394.486	463.667	444.944	366.329	409.385	404.36	456.396	484.999	424.012	424.181	396.789	349.601	394.405	477.265	402.222	392.13	456.024
Sb03g030840	1736.64	13.2324	2088.69	1819.87	2293.97	1503.14	2003.82	2011.91	1897.67	1894.5	1993.36	1925.18	2408.88	1442.25	2130.87	2381.21	1664.4	1976.7	1439.51	1421.46	1615.6	1709.87	1519.19	1607.17	1718.81	1591.21	1792.87	1415.55	1413.3	1669.73	1788.66	1756.05	1642.77	1743.5	1667.39	1650.59	1603.58	1695.97	1668.63	1902.98	2104.61	1411.54	1779.47	1445.06	1508.58	1558.9	1788.26	1620.59	1680.04
Sb01g002190	523.057	13.2344	471.048	547.043	511.626	669.218	425.804	442.771	344.816	376.071	502.751	495.878	619.867	430.673	484.969	457.245	667.173	580.145	464.935	452.557	517.89	597.599	432.971	464.929	592.661	572.688	663.894	551.611	457.287	507.118	550.115	586.858	590.134	547.793	566.404	516.262	601.854	522.01	443.411	519.484	647.502	629.647	617.371	623.491	544.055	484.621	521.868	507.463	497.474
Sb03g006580	2898.16	13.2403	2396.75	2545.16	3141.78	1725.24	3137.33	2797.68	2474.93	3075.18	2677.74	2755.96	3354.81	1939.61	3063.68	2844.21	2794.22	2707.35	3143.58	2813.48	3176.57	3123.5	3245.5	3014.65	2969.78	3471.33	3996.34	3024.55	3079.96	2713.23	2748.78	2683.21	2811.71	2902.38	2601.66	2911.8	2957.99	3106.67	2520.83	2616.43	3086.33	2407.21	3355.31	2804.16	2850.31	3222.31	3002.92	2824.46	3038.1
Sb01g027950	695.44	13.2511	651.579	611.678	630.829	790.466	673.655	493.899	957.15	664.176	684.252	736.258	615.434	747.017	610.944	625.734	693.163	701.782	720.066	743.142	924.666	583.38	580.999	669.264	790.053	607.633	673.55	706.803	813.827	742.042	824.595	763.477	728.353	705.578	814.915	566.279	618.272	625.927	735.488	685.024	573.226	769.617	690.163	621.652	720.584	737.096	608.98	704.056	729.34
Sb01g034660	466.55	13.2588	491.297	417.899	428.204	565.25	487.082	402.552	782.714	446.667	511.328	508.992	379.253	505.386	459.883	458.001	526.621	458.104	466.897	461.456	496.589	394.384	381.175	405.427	528.616	399.786	440.775	487.781	508.344	450.457	458.921	503.81	471.666	451.478	462.955	374.153	451.575	435.13	437.269	469.353	429.218	516.124	465.228	428.012	541.666	504.106	401.528	571.507	472.25
Sb06g017630	734.619	13.2763	722.835	646.491	563.157	830.671	743.472	672.611	1113.81	762.473	573.536	659.097	531.485	760.895	621.205	681.688	710.721	672.868	883.372	767.97	857.024	796.287	682.785	794.483	912.384	769.132	718.536	766.973	841.301	772.676	777.495	654.924	755.459	837.09	820.085	710.955	747.124	696.892	793.38	713.427	725.278	800.655	643.048	609.894	794.985	747.61	732.187	687.345	781.293
Sb07g026820	893.1	13.303	783.556	801.751	980.707	647.013	994.97	825.725	563.907	863.024	887.724	868.199	1022.71	774.097	848.129	1060.16	1053.25	1118.42	879.397	814.975	1008.38	1149.06	1018.93	954.075	990.803	887.749	1062.57	817.85	785.63	807.857	1004	956.816	974.124	958.027	886.173	781.571	976.328	908.361	894.724	827.129	941.154	778.485	923.639	1190.12	1044.11	859.458	946.172	992.491	851.069
Sb01g025350	915.914	13.3035	720.368	967.94	1208.81	711.468	939.451	929.087	508.908	977.705	841.431	930.726	833.805	723.08	959.915	849.015	749.636	875.721	1245.46	997.764	988.305	1024.46	1032.08	898.948	989.191	1005.22	936.197	987.376	795.4	886.423	789.382	901.35	698.084	803.818	643.002	955.947	1002.08	1007.95	869.601	850.644	958.963	815.108	1071.22	870.529	807.14	1069.54	877.746	823.043	916.444
Sb03g031225	562.857	13.3061	610.261	608.403	565.416	719.938	647.667	594.327	500.993	336.673	678.521	690.495	628.023	619.849	577.487	557.436	565.824	581.454	652.427	654.892	624.663	568.043	573.257	585.422	561.334	474.402	517.403	472.694	521.266	614.895	520.282	528.244	492.411	563.581	501.962	638.788	544.181	587.848	514.516	513.852	532.837	623.679	485.11	511.369	419.019	571.197	454.415	495.144	582.905
Sb02g025360	1209.88	13.3068	876.153	916.101	1231.99	1129.4	1183.39	1008.11	1800.89	1016.01	1084.86	1119.1	1066.41	999.191	1091.03	1117.38	1267.21	1305.72	1378.58	1252.9	1323.08	1292.18	1094.34	1375.71	1304.98	1152.45	1130.45	1107.59	1195.6	1197.73	1418.75	1188.86	1182.44	1187.16	1446.35	1362.37	1336.52	1239.3	1250.91	1254.27	1175.91	1359.95	1197.78	1188.02	1398.74	1435.59	1222	1330.29	1291.33
Sb04g032630	1256.31	13.3094	1167.22	1357.87	1087.67	1221.15	1277.67	1117.77	631.845	1105.32	1262.97	1274.34	1060.25	1345.3	1079.54	1187.49	1232.97	1272.77	1082.39	1167.54	1329.16	1360.13	1403.17	1336.38	1354.19	1189.21	1269.98	1136.89	925.036	1212.48	1190.6	1280.26	1350.25	1191.14	1324.7	1129.48	1045.84	1232.84	1180.44	1142.65	1276.45	1380.9	1455.77	1258.82	1404.02	1093.33	1226.63	1210.45	1124.27
Sb06g018980	472.381	13.3264	433.532	417.761	403.983	617.565	441.055	419.793	603.58	522.265	402.175	472.289	392.919	487.761	394.421	441.08	429.348	469.998	504.688	517.5	573.791	438.588	412.615	447.464	490.086	445.405	451.158	555.221	619.72	548.355	507.486	501.289	461.406	429.569	461.406	450.168	431.072	423.643	569.789	487.457	451.761	473.072	438.918	409.154	501.258	488.827	416.795	414.956	448.081
Sb07g023746	3496.42	13.3298	3677.2	3871.88	3651.94	2240.72	3545.94	3638.05	2669.24	3574.08	4105.95	3933.64	3638.62	2869.41	3747.66	3325.75	3058.57	3216.95	3272.64	2966.39	4019.45	3463.68	3558.9	3585.96	3494.35	3611.74	4035.27	3473.05	3775.48	3703.02	3622.94	3104.19	3716.38	3844.6	3511.32	3457.33	3077.24	3205.29	4125.58	4242.51	3816.87	2984.35	3754.16	3768.21	3783.7	4106.64	3431.75	3195.45	3218.48
Sb01g019800	598.827	13.33	504.189	484	639.707	486.948	788.44	602.012	701.087	517.41	550.971	505.347	613.199	506.092	658.905	546.962	726.227	577.718	572.019	574.242	543.564	640.851	609.724	564.471	576.048	561.996	599.971	549.401	599.944	532.662	513.741	606.325	598.278	626.383	583.386	588.742	634.364	608.055	614.904	523.678	659.081	448.668	776.226	685.014	852.562	712.003	553.254	643.928	603.174
Sb08g015420	1585.82	13.331	1474.76	1544.69	1614.05	1234.32	1773	1757.86	922.766	1486.27	1534.93	1462.5	1558.2	1233.96	1775.55	1593.24	1822.42	1983.96	1964.31	1544.49	1561.96	1521.5	1612.92	1574.64	1631.18	1458.22	1678.7	1440.05	1304.23	1664.6	1428	1519.21	1516.57	1406.65	1375.15	1509.07	1659.89	1667.61	1433.12	1486.04	1640.98	1339.01	1835.63	1633.58	1436.93	1608.69	1557.47	1498.95	1603.6
Sb01g028380	1111.44	13.3444	930.288	928.241	867.97	959.592	937.07	913.644	491.085	846.871	932.497	902.563	897.327	940.766	883.119	1030.71	1008.43	996.581	1301.58	1280.34	1332.81	1355.44	1405.09	1176.77	1268.73	1147.29	1269.8	1001.19	1011.58	1131.55	1138.55	1129.26	1174.8	969.128	1002.63	1100.88	1286.81	1197.34	1046.17	1039.45	1154.41	1166.94	1033.9	1355.21	1207.42	1223.48	1188.49	1150.56	1185.93
Sb03g045310	535.408	13.3467	542.514	499.919	467.453	669.825	577.564	497.23	792.197	549.746	502.351	553.779	436.433	592.013	518.391	520.182	521.023	504.535	575.497	577.569	640.61	506.897	455.224	511.955	718.205	539.546	537.265	573.481	734.362	605.756	582.421	548.896	467.556	541.639	570.047	527.722	513.046	526.96	616.765	507.671	431.857	540.947	516.832	418.882	625.719	556.141	465.165	558.248	531.284
Sb06g024500	514.389	13.3585	506.559	518.851	429.765	624.701	586.069	472.681	799.669	528.048	525.204	495.078	516.183	610.964	483.685	528.799	479.152	526.745	498.541	503.303	664.964	458.982	412.62	481.131	575.391	501.649	474.43	575.99	596.753	479.133	556.743	463.508	473.372	501.726	532.952	433.932	464.089	452.809	579.541	536.803	485.347	539.269	456.414	419.057	532.836	512.589	423.974	425.647	454.292
Sb02g013160	1093.14	13.3697	952.873	1106.91	1225.84	791.34	1308.96	1118.74	609.361	797.087	1051.52	940.746	1159.82	964.103	1171.28	1158.76	1248.04	1289.43	1101.09	1117.55	1148.23	1256.46	1098.45	1157.06	1041.68	1122.92	1094.72	927.134	878.819	1100.56	1066.12	1253.59	1209.51	1017.16	1030.96	1019	1221.43	1081.39	971.003	1052.58	1105.18	988.887	1199.37	1227.18	1314.99	1202.88	1141.76	1140.96	1152.84
Sb02g005916	566.602	13.3706	503.867	507.823	480.108	722.309	572.155	466.421	865.006	646.746	568.768	603.597	437.594	621.499	559.04	497.791	546.15	559.093	593.165	568.925	659.338	455.712	510.426	531.761	662.816	548.128	559.119	590.856	649.736	594.694	666.251	503.51	507.547	581.452	612.993	512.122	566.813	494.927	650.031	568.116	524.251	597.721	552.256	504.91	642.375	631.048	537.522	599.273	550.723
Sb10g026010	612.184	13.3764	532.264	650.528	573.572	524.794	647.157	467.227	333.817	536.248	599.434	559.328	556.957	644.728	664.038	601.434	697.305	726.842	670.042	548.286	630.886	753.852	684.793	686.246	630.243	588.758	725.812	567.995	557.145	548.087	714.454	689.662	640.407	522.31	561.84	544.822	703.665	592.439	614.973	597.472	647.591	625.799	649.734	737.661	837.345	561.939	692.039	831.813	587.66
Sb01g042440	1756.13	13.3784	1866.93	1646.19	1604.72	1736.34	1919.71	2256.66	864.146	1388.1	1853.63	1784.04	1947.16	1871.5	1793.34	2026.21	1991.62	1984.16	1494.48	1381.98	1830.34	1834.82	1738.89	1511.26	1816.04	1848.12	1926.56	1396.14	1399.87	1323.64	1651.78	1775.48	1777.3	1729.55	1546.42	1681.59	1526.04	1840.54	1601.94	1377.86	1674.19	1514.3	1968.91	2003.2	1983.76	1637.75	1658.15	1735.61	1779.29
Sb07g020170	872.435	13.3929	824.269	862.158	873.329	651.541	619.804	681.329	744.652	710.742	850.148	771.977	821.775	770.954	772.421	786.697	945.129	953.531	1029.46	905.189	914.256	899.272	935.558	889.09	944.34	920.426	1055.51	922.776	834.646	942.765	794.977	819.606	811.842	760.058	798.645	1096.88	1097.17	1083.47	746.974	794.987	875.507	844.438	785.089	1160.65	1042.1	988.042	888.012	828.307	872.812
Sb02g024430	1009.08	13.3931	1030.67	1117.59	878.893	837.37	912.093	876.361	652.588	763.735	892.794	916.968	785.671	1153.35	792.778	998.381	927.486	954.837	1008.05	997.289	1212.61	1291.8	1162.07	1102.81	1222.67	1185.98	1244.6	1088.16	1015.29	1148.43	1071.21	945.148	1044.43	1139.42	1073.99	840.733	899.316	968.666	939.534	913.746	857.25	985.535	1115.87	1177.88	1108.1	950.47	902.349	971.13	937.041
Sb01g016165	476.394	13.3997	489.634	456.049	459.01	639.985	468.807	431.059	682.891	494.965	475.274	489.607	379.317	543.793	422.578	468.03	483.781	492.397	494.936	515.229	553.452	404.156	431.678	447.49	511.434	465.535	444.68	523.224	537.015	555.458	512.835	441.215	412.089	465.56	532.004	432.756	472.55	411.511	523.015	447.911	365.864	547.196	395.674	443.468	503.954	476.455	402.137	443.735	454.702
Sb03g023440	1251.02	13.4026	986.431	1109.8	1130.07	994.9	1110.64	1026.23	731.936	852.589	1105.12	1179.55	1171.05	1168.52	977.694	1069.95	1400.97	1348.77	1419.27	1270.98	1495.46	1504.35	1305.78	1277.3	1406.49	1178.68	1337.26	1119.89	994.889	1165.35	1303.7	1414.03	1412.71	1171.02	1324	1063.18	1401.17	1255.99	1263.47	1091.66	1370.81	1203.93	1422.47	1665.66	1545.94	1272.46	1266.32	1288.31	1229.41
Sb06g016490	468.739	13.4048	500.237	424.918	418.802	564.07	517.507	412.593	704.914	484.734	437.005	453.524	418.561	520.282	440.37	475.573	437.38	489.583	513.005	479.904	602.686	501.244	443.674	483.868	550.544	436.279	526.845	541.272	565.349	479.949	498.674	456.434	424.079	502.798	572.251	476.892	432.89	394.336	517.935	444.617	456.111	533.188	458.592	425.091	539.209	506.397	404.647	428.362	448.067
Sb07g023850	1914.34	13.4183	1724.37	1819.93	1915.94	1780.83	1697.38	1660.24	951.345	1481.48	1930.02	1878.69	1961.9	1653.12	1693.4	1811.04	1920.51	1872.86	2004.7	1568.23	2081.27	2036.65	1650.28	1647.71	2025.44	1649.94	2268.95	1632.59	1235.51	1698.46	2025.8	1917.11	2200.25	2054.6	1934.12	1925.43	2095.84	1963.92	1944.37	1900.91	2177.89	1931.36	2194.91	2449.57	2242.72	1791.06	1900.73	1891.54	1813.03
Sb01g002530	740.358	13.4475	612.249	688.265	519.354	766.68	656.381	709.764	563.585	647.308	640.02	638.811	550.099	855.872	757.996	649.682	674.873	701.855	901.087	843.591	818.213	910.261	854.557	868.467	871.29	956.497	962.921	747.31	756.38	818.148	685.636	671.344	679.872	627.491	662.378	762.733	823.014	830.417	673.136	598.849	649.368	737.144	845.261	697.217	698.519	675.202	729.612	692.32	730.965
Sb03g037020	714.055	13.4549	650.497	559.025	660.012	800.789	755.908	602.903	1167.75	838.423	639.207	684.71	725.905	749.122	598.429	730.321	725.726	772.889	737.507	773.852	791.36	681.615	562.422	624.54	828.302	737.069	714.284	650.84	726.65	711.647	797.067	735.484	773.243	796.623	845.939	764.622	661.089	630.994	712.886	735.306	828.016	775.746	663.009	624.902	732.106	720.042	684.407	686.736	641.942
Sb02g003890	5473.77	13.4806	5470.32	5759.01	5455.63	4543.45	6047.84	5741.42	4725.93	5372.9	5121.57	4891.51	4157.75	4035	5552.48	4115.03	4217.41	4756.14	6330.86	5601.06	4998.2	5864.65	4802.1	5273.28	6307.19	5959.67	6596	4870.61	4936.55	5265.54	4255.68	4780.08	4253.1	4208.49	4647.12	6252.71	5787.15	6227.5	5946.99	6534.26	6067	5147.57	6874.31	5909.96	4988.85	5464.75	6037.11	5775.38	5666.74
Sb05g019010	708.512	13.4856	646.608	758.585	587.25	730.913	622.833	575.182	528.993	618.966	688.004	670.958	494.154	587.989	577.09	653.787	776.667	770.369	841.698	648.591	921.001	905.717	876.214	779.343	893.248	777.97	823.438	691.206	749.94	824.145	717.535	834.717	717.694	683.564	802.721	675.155	639.145	802.27	725.613	708.35	566.142	668.79	702.487	779.916	704.197	732.643	793.313	794.69	775.762
Sb01g012090	528.2	13.4972	488.311	453.271	452.457	610.949	569.715	451.168	799.225	569.089	518.008	540.954	482.375	628.932	476.872	492.882	539.453	536.038	557.216	574.797	642.403	486.646	476.367	483.83	650.317	500.847	491.358	566.264	638.12	560.712	587.005	552.66	506.368	571.18	576.305	478.663	475.612	471.776	508.093	506.539	514.364	566.094	477.56	440.629	581.77	528.979	478.421	511.379	519.488
Sb06g025320	521.351	13.4981	453.565	439.219	495.457	687.357	548.016	416.269	762.111	490.56	543.045	513.04	445.355	559.465	498.339	545.3	516.823	550.359	566.865	551.408	608.184	491.829	420.958	439.891	600.525	481.147	518.72	656.138	589.577	567.172	518.582	610.851	560.905	522.75	619.372	554.508	454.296	492.416	557.514	532.712	457.031	670.434	504.639	452.451	509.469	551.504	425.469	477.489	503.871
Sb08g014920	1590.48	13.5087	1258.42	1571.04	1193.49	1440.69	1313.36	1417.28	1351.3	1240.66	1331.87	1425.51	1323.11	1631.22	1122.28	1272.14	1637.69	1633.18	1830.84	1694.73	1740.83	1898.89	2111.03	1799.59	1772.69	1689.94	1792.82	1473.71	1466.27	1554.57	1509.14	1446.81	1519.25	1167.27	1532.77	1343.48	1872.29	1740.04	1889.9	1256.47	1640.82	1561.85	1633.83	1887.19	1599.8	1613.07	1674.11	1587.05	1498.29
Sb10g001090	656.94	13.5164	657.902	635.393	738.904	799.039	797.057	630.459	1083.47	754.168	586.791	626.179	584.899	774.468	752.535	658.735	670.976	666.494	669.14	692.962	646.064	630.011	694.158	661.674	754.784	699.456	679.568	713.636	738.215	649.594	593.223	655.255	620.661	563.347	590.126	588.364	531.595	629.206	564.979	737.551	615.675	658.213	587.89	542.921	489.203	613.611	613.08	650.67	549.099
Sb09g021090	1185.08	13.5326	1219.59	1273.26	1274.84	1188.8	989.947	1021.3	1463.34	1105.48	1299.73	1428.01	1299.47	906.591	982.201	1217.62	1565.45	1476.33	1140.48	1096.13	1257.17	1151.18	1280.51	1138.37	1068.76	1106.77	1120.11	940.86	918.773	884.059	1225.4	1322.87	1271.86	1161.81	1212.83	1311.49	1188.9	1297.74	1263.48	1227.96	1184.51	1181.46	1064.89	1288.13	1179.95	1174.6	1343.32	1254.78	1217.36
Sb09g024970	970.487	13.551	797.302	886.681	811.009	1031.39	788.268	826.514	1308.7	882.122	860.482	897.161	822.33	939.235	771.383	984.212	1149.46	1180.11	1024.77	1067.43	1275.99	1317.04	1064.09	1059.76	1153.3	1001.54	1185.04	902.968	880.818	995.762	936.357	1017.59	1047.12	948.962	1015.58	1004.24	1048.93	972.244	751.35	757.924	890.69	1087.16	942.822	1176.97	1242.44	990.828	987.88	991.833	899.047
Sb04g036710	589.167	13.577	569.932	644.903	617.578	527.896	545.432	698.643	604.211	520.827	634.152	657.672	590.054	496.804	640.391	522.241	761.899	713.237	652.92	718.003	538.291	641.256	678.511	676.404	562.875	672.25	584.638	536.379	545.867	695.443	579.915	636.883	664.925	654.489	727.578	505.098	482.263	558.217	630.93	556.489	521.788	520.803	629.861	490.613	394.722	521.433	458.03	426.497	547.922
Sb03g042710	1167.05	13.5787	1187.11	1179.59	1006	990.087	1141.84	994.639	617.757	873.465	1158.48	1142.07	923.015	1015.59	995.902	1145.52	1186.35	1287.41	1305.2	1091.62	1361.8	1373.86	1228.08	1121.72	1216.3	1087.74	1315.7	956.054	976.476	1017.02	1149.53	1226.18	1221.11	989.453	1181.83	1078.25	1331.1	1214.78	1245.31	1172.83	1196.13	1036.77	1392.53	1435.2	1312.63	1178.57	1170.68	1113.25	1135.3
Sb03g009920	1358.45	13.5792	1559.71	1467.42	1534.01	1005.02	1567.23	1631.1	1509.52	1530.33	1528.33	1464.58	1526.21	1291.97	1555.82	1670.98	1764.21	1771.87	1319.97	1424.89	1535.99	1484.43	1196.96	1167.33	1487.53	1326.86	1620.02	1346.86	1386.86	1188.49	1430.69	1502.58	1373.46	1377.68	1395.29	1066.29	1491.74	1322.57	1090.52	1192.24	1276.65	1103.33	1423.87	1381.29	1369.36	1247.16	1286.61	1288.03	1154.24
Sb06g021080	966.447	13.5928	863.925	857.425	1110.38	889.982	776.731	920.907	434.752	856.463	753.963	827.231	1188.65	644.131	797.301	1060.36	999.385	964.835	1090.34	987.869	892.431	961.114	1129.05	1111.6	1053.51	1030.87	1074.82	989.016	1059.4	1218.52	887.875	1038.52	896.609	1085.89	1090.78	1058.39	1052.28	1067.42	1011.79	853.876	861.305	831.604	1058.24	941.917	946.247	1053.53	1003.07	983.958	1054.14
Sb06g004530	785.253	13.6606	657.9	702.329	771.977	543.452	644.004	720.502	325.457	742.339	651.577	652.522	748.793	530.067	749.555	804.541	788.618	683.426	862.608	750.937	756.878	877.234	814.576	759.99	858.188	813.259	882.991	758.811	639.18	833.854	773.216	757.994	875.061	824.693	753.03	846.96	851.18	859.385	731.321	706.227	949.412	686.569	953.222	882.401	857.653	766.86	774.965	774.485	783.168
Sb07g003840	1016.46	13.6622	988.243	1074.94	871.057	1172.15	838.886	916.579	985.067	1007.52	1193.95	1226.37	903.808	1321.11	888.157	1095.66	1343.46	1293.37	947.86	871.289	1228.4	1096.62	967.427	944.696	1153.4	922.216	1148.6	1067.36	1052.94	1173.44	1156.52	1178.38	1229.96	1368.89	1326.87	978.588	814.29	941.807	1149.16	1004.18	832.473	1076.11	817.186	888.533	921.236	945.152	830.43	962.373	942.077
Sb02g027840	578.766	13.6767	454.371	550.285	536.162	691.206	670.618	535.175	857.517	604.687	475.307	561.595	490.253	673.661	606.6	566.32	628.024	596.233	579.901	566.519	682.408	569.153	536.053	521.72	677.899	594.816	587.649	648.641	691.371	561.286	627.866	652.181	616.19	644.329	596.446	566.704	485.929	544.531	549.24	644.021	533.325	660.988	598.323	515.343	514.606	616.83	471.734	576.922	629.828
Sb10g005750	631.466	13.6857	613.815	561.744	658.289	768.551	644.245	559.854	1034.59	719.269	589.471	649.663	536.416	614.617	521.751	549.419	644.426	597.876	685.715	708.585	879.632	562.6	589.818	593.57	732.008	645.697	636.599	713.128	796.527	751.453	642.094	615.408	628.636	672.439	686.218	655.953	577.082	570.886	622.64	582.388	615.849	548.826	583.484	579.409	734.914	695.381	570.919	624.033	644.863
Sb07g025860	503.635	13.6873	475.542	528.45	525.871	501.932	548.847	504.467	745.532	541.172	462.689	492.905	522.038	458.338	534.354	481.995	568.71	500.361	585.492	504.252	482.568	558.166	546.434	438.869	654.472	427.074	594.488	628.405	524.934	653.511	471.163	457.847	477.979	482.833	489.611	467.102	395.563	502.365	432.228	485.855	417.335	415.457	515.24	515.086	461.636	518.36	447.558	477.672	484.371
Sb04g035670	4057.65	13.6896	3680.53	3768.48	4504.56	2882.42	3776.85	4382.61	3647.89	4227.53	3485.39	3447.95	4594.4	3026.59	4031.32	4516.49	3677.54	3761.51	4049.62	4100.68	4661.21	4328.67	3883.24	3855.97	4412.82	4817.25	5300.99	4674.34	4349.76	4496.42	3887.48	3681.92	3755.64	3966.82	3804.76	4846	4411.16	4548.34	3667.24	3622.84	4424.25	3102.23	4120.78	5150.27	4497.95	4520.39	4557.35	3936.27	4382.29
Sb03g027920	506.03	13.692	478.881	512.138	435.196	588.547	587.926	514.258	512.66	397.057	538.681	563.048	432.018	498.323	472.313	414.614	541.258	502.288	498.323	529.117	510.521	549.785	566.844	554.072	473.741	500.529	430.833	397.121	425.91	440.238	491.142	463.369	462.178	448.282	449.466	457.142	587.695	546.117	424.107	499.997	405.129	518.655	588.375	529.283	568.08	593.023	469.551	542.129	560.933
Sb01g026540	2849.98	13.692	2632.47	2501.97	2560.61	2828.28	3153.26	2771.97	4598.41	2892.62	2441.83	3308.16	2826.65	3140	2844.3	2688.84	3066.12	3254.36	2954.39	2854.44	3381.62	2332.65	2371.99	2583.07	3198.68	2732.49	2686.98	2720.94	2821.91	3001.85	2950.76	2860.48	2931.54	2844.58	3071.42	2593.12	2765.39	2634.75	2671.13	2915.78	2810.94	2583.81	2933.06	2491.86	2840.58	2714.74	2483.89	2795.73	2739.74
Sb01g003300	3159.52	13.694	3189.4	2218.36	2610.14	3114.52	2969.56	2206.15	3439.41	2664.58	2955.39	2824.43	2945.36	3460.99	2551.01	2905.12	3659.32	3205	3469.42	3308.62	3439.41	3585.71	3033.83	3216.39	4427.85	2669.91	3202.35	2914.23	2791.44	3093.62	3604.21	3749.44	3764.2	3203.37	3565.51	2489.45	3264.14	3062.17	3728.28	2776.15	3786.98	3076.78	2896.62	3058.58	3279.77	2931.11	2997.15	3331.18	3055.43
Sb03g044930	577.73	13.707	523.717	471.711	799.642	629.759	543.335	569.8	939.733	669.921	480.386	530.885	657.756	624.703	494.762	579.86	568.158	605.581	617.535	582.117	632.668	463.805	544.442	494.865	615.145	557.305	568.732	639.788	673.174	558.013	615.324	603.225	564.839	587.59	621.928	610.713	495.37	552.121	599.766	541.723	659.546	612.575	535.795	440.215	574.23	607.058	519.215	614.227	570.186
Sb06g003290	939.336	13.7183	781.882	910.334	875.351	866.885	832.864	756.12	684.098	662.679	839.551	895.942	830.84	839.286	760.166	749.403	822.339	909.46	956.713	986.116	1144.81	1224.24	1030.86	1088.47	1030.78	967.947	1099.11	867.78	825.57	905.775	883.582	831.122	880.376	753.72	696.41	901.891	1131.62	1020.17	986.409	921.714	985.571	1003.64	1126.76	1084.43	1062.81	980.025	898.176	972.286	939.417
Sb05g002780	1413.11	13.7209	1718.86	1825.46	1804.09	1482.77	1510.61	1999.21	1353.26	1543.39	1377.76	1441.09	1299.74	1107.62	1507.95	1232.42	1308.96	1177.66	1460.26	1224.49	1616.23	1335.49	1454.33	1330.98	1590.35	1616.14	1754.58	1380.53	1402.34	1589.5	1058.42	996.954	1054.84	1262.11	1031.65	1630.72	1214.32	1514.53	1337.15	1426.26	1343.49	1317.33	1301.82	1510.85	1275.33	1409.21	1380.02	1260.36	1373.08
Sb09g029345	599.353	13.7222	607.902	550.639	588.947	808.999	595.193	596.288	974.728	673.238	637.32	559.636	600.882	749.41	545.942	662.549	609.651	587.587	563.728	616.908	612.959	537.573	514.308	558.215	599.217	599.663	595.129	634.587	748.172	571.864	652.938	549.389	605.459	639.813	616.334	545.285	482.107	581.272	635.813	548.68	642.66	610.117	497.725	519.186	648.248	578.175	530.498	539.45	584.794
Sb02g003020	659.25	13.7253	717.432	666.352	687.891	532.321	702.796	602.635	479.872	482.348	773.606	690.479	686.359	557.166	579.66	751.842	792.514	919.093	744.548	727.611	750.067	836.324	718.947	755.205	652.753	699.655	662.007	488.817	472.788	580.935	666.352	781.294	710.195	598.74	691.734	681.945	771.485	673.396	667.576	644.691	659.919	513.422	666.523	795.232	768.408	679.314	701.378	668.936	728.957
Sb09g010430	1006.04	13.7265	1002.48	1076.64	1019.45	1070.12	822.843	863.026	324.946	882.65	1088.4	1023.47	991.803	958.093	792.735	878.627	909.194	937.17	1148.13	1079.59	1031.97	1210.27	1046.48	971.001	1204.31	1284.13	1310.05	988.637	918.87	918.123	963.993	864.676	973.36	943.768	791.32	876.536	1116.54	1064.07	1026.89	850.764	1104.27	1186.19	1082.65	1051.41	1111.79	1025.69	899.383	947.144	1002.56
Sb10g004940	1327.06	13.7292	1223.53	1200.37	1446.77	1069.06	1875.14	1419.21	1536.21	1195.58	1143.94	1200.58	1407.09	1090.71	1486.97	1249.95	1585.92	1420.29	1391.36	1414.51	1525.27	1427.28	1261.69	1280.56	1251.96	1130.28	1137.55	1284.85	1445.89	1386.15	1463.52	1449.62	1475.17	1519.86	1463.15	1098.34	1458.73	1352.41	1183.45	1211.13	1232.85	1092.59	1550.79	1601.82	1873.79	1677.2	1251.48	1428.83	1384.99
Sb06g031540	1906.89	13.7325	1823.07	1784.24	1975.49	1827.29	1906.14	2025.98	719.917	1822.1	1769.55	1555.74	2139.5	1894.67	1770.43	1933.61	2393.25	2293.31	2145.08	2009.26	1881.75	1994.49	1557.06	1684.7	1941.26	1931.34	2087.72	1605.47	1849.47	1681.93	1863.47	2123.78	2024.36	1730.63	1674.68	2023.4	2412.77	2200.65	1564.77	1608.57	2056.1	2145.9	2030.62	2125.4	2459.97	2169.62	1882.5	1983.92	2019.1
Sb09g027995	1144.73	13.7474	1275.25	931.69	977.257	1363.32	1286.92	1044.04	1821.13	1082.55	1147.31	1058.35	1024.34	1168.55	1051.03	1099.47	1047.54	1229.79	1204.06	1267.78	1328.78	1182.63	1191.31	1166.84	1381.48	975.06	1171.35	1151.68	1412.84	1270.08	1217.61	1119.85	1024.54	1187.79	1225.74	1243.65	1023.83	934.63	1365.39	1100.85	1157.17	1098.34	1062.32	927.501	1197.39	1165.41	992.655	1052.5	1063.61
Sb08g000570	672.088	13.7541	652.012	592.892	680.478	799.701	853.853	752.483	1048.02	717.887	601.127	659.698	626.904	666.455	635.878	642.988	686.749	660.005	764.339	784.701	844.992	599.477	605.974	609.869	807.214	617.88	739.079	761	810.311	711.166	723.375	624.772	653.828	808.849	729.35	697.42	570.783	621.835	662.594	649.707	605.798	604.079	652.137	623.476	694.662	816.269	550.658	628.976	753.039
Sb01g010325	4088.6	13.7587	4448.42	4884.09	5044	4141.17	4985.09	5059.84	5644.76	4539.86	4031.26	4968.34	3516.96	4367.32	4126.79	3703.99	5040.67	5002.02	4412.27	4404.17	4826.01	3291.64	3679.37	3630.45	4423.22	4145.07	4483.84	4614.23	4515.02	4422.04	4054.4	4170.51	4106.27	3925.75	4252.56	3527.67	3261.67	3170.33	3576.08	4471.28	3654.79	3556.7	3257.9	3456.15	3189.22	4512.74	2971.65	3819.15	3723.17
Sb04g032050	1028.07	13.77	896.335	934.601	1093.92	614.804	897.173	1289.34	1504.72	1178.35	829.551	1047.18	1192.27	626.887	948.937	952.932	1069	1159.88	1101.31	974.917	795.564	1011.42	1043.46	1025.63	905.588	990.077	889.625	1049.25	1032.27	937.486	1042.74	1069.69	1122.46	1110.62	1123.4	993.307	1108.96	1024.61	1026.45	979.72	1312.69	1172.21	985.495	1226.13	1300.36	1252.61	1032.23	1106.32	1026.48
Sb10g029860	10852	13.7713	10405.2	9864.92	12730.1	8262.27	13782.6	13273.3	8860.14	9880.71	10574.6	10151.1	13088	8442.48	13758.6	12633.3	11161.3	11728	10153.5	11827.8	10720.2	9986.1	12215.6	12436.6	9470.5	11584.8	10638.3	11321.4	11631.8	11586.2	11935.9	11090	11176.3	11933.2	11176.2	9584.08	11610.8	10556.4	8383.5	8822.75	11553.1	7422.98	10677.7	12441.3	11973.8	11162.4	11698.6	11362.9	12059.4
Sb08g003360	458.805	13.7719	404.827	406.141	448.163	381.539	532.936	463.374	509.914	391.509	401.451	384.991	490.512	401.536	528.195	408.923	575.321	506.497	420.118	454.598	500.099	538.256	430.773	440.434	465.769	470.392	455.816	429.004	475.112	429.387	505.782	582.882	552.357	537.329	516.305	364.186	461.321	388.449	431.547	366.059	468.566	348.498	495.356	576.568	667.191	478.008	406.194	487.228	418.158
Sb03g027133	1854.03	13.7965	2007.75	1752.66	1887.79	1835.66	1960.58	2393.06	785.625	1455.65	1858.54	1794.11	2130.05	2148.93	1919.52	1839.36	2146.05	1912.16	1609.44	1504.46	2033.08	1896.75	1667.99	1532.35	1843.53	1965.17	2076.33	1308.71	1560.84	1352.23	1788.97	1821.05	1835.91	1736.32	1548.89	1672.17	1753.68	1876.42	1718.33	1667.58	1937.95	1890.2	1970.48	2198.64	2285.71	1822.45	1687.23	1869.74	1831.87
Sb02g034425	758.757	13.7988	747.727	739.681	742.767	827.255	883.817	767.871	693.886	812.304	842.17	740.505	824.162	660.505	868.938	646.084	638.61	647.764	874.849	780.378	699.73	814.213	867.179	874.144	1010.76	911.205	878.729	814.021	918.544	891.244	649.528	558.202	718.38	738.652	645.457	723.488	696.392	838.641	682.819	643.418	779.795	700.97	1074.69	538.975	734.054	780.146	581.729	737.732	838.164
Sb03g007030	492.414	13.8199	465.539	330.13	409.428	536.674	606.771	586.963	654.353	486.202	485.368	480.275	511.238	534.951	568.882	548.244	516.248	456.631	417.129	559.777	517.688	475.971	464.063	519.242	461.973	557.148	400.993	456.125	507.674	549.869	527.642	466.815	515.653	591.73	641.522	450.614	488.387	481.793	441.671	463.102	429.511	450.72	388.828	473.609	520.776	503.582	534.307	523.876	591.617
Sb06g029980	893.945	13.8229	873.186	866.435	1057.94	919.94	812.872	1030.75	1552.15	839.927	766.959	890.655	787.569	873.186	1093.95	766.446	877.724	849.419	1019.31	891.093	867.879	815.067	864.209	886.637	913.99	930.336	780.25	863.649	992.499	1038.83	954.976	920.702	774.71	971.215	940.804	783.536	850.585	913.079	800.497	893.34	797.451	879.758	791.163	766.927	847.303	826.602	848.205	919.749	976.221
Sb07g024120	434.307	13.8302	482.21	471.972	443.921	538.861	585.348	551.586	726.606	425.215	414.557	375.384	507.413	484.029	461.47	605.897	411.693	424.519	325.78	408.356	471.489	434.973	385.52	357.621	425.349	422.117	385.529	412.407	479.658	469.339	435.93	438.749	425.857	442.422	440.503	437.562	370.366	396.306	442.413	390.235	441.109	413.635	362.264	407.537	414.48	404.103	414.092	400.289	390.888
Sb03g000870	754.897	13.8379	754.057	644.78	826.355	992.916	827.201	759.704	934.98	677.433	839.826	886.341	776.472	761.435	749.107	707.973	724.176	765.884	882.345	828.936	961.813	774.349	641.641	710.172	803.51	690.659	796.003	808.606	799.102	650.511	744.1	710.844	708.659	817.655	895.717	747.368	651.79	751.411	793.779	721.096	782.828	661.11	804.945	583.426	735.389	688.227	695.429	610.952	714.462
Sb01g047810	537.018	13.8452	410.036	456.975	608.409	635.666	513.676	676.921	372.836	430.075	446.331	480.64	501.29	561.085	550.799	487.491	605.796	556.372	532.689	518.305	615.034	619.533	600.945	576.274	604.54	547.767	663.619	531.928	444.716	530.402	503.207	491.896	527.632	532.484	478.902	613.472	508.587	635.984	382.927	398.315	471.177	564.376	560.659	648.573	517.812	533.977	551.649	520.085	596.291
Sb09g020130	553.447	13.859	534.014	493.002	521.236	724.127	595.086	481.501	779.267	548.065	528.106	567.585	488.878	690.303	503.96	507.21	536.554	576.167	573.653	621.425	677.73	500.947	484.866	514.152	600.81	527.349	565.457	620.094	583.058	567.69	629.858	555.222	529.99	522.257	598.226	545.371	545.282	493.794	555.145	538.726	468.376	594.703	486.741	465.91	641.648	618.688	471.911	518.19	530.355
Sb04g020440	2917.56	13.8669	2922.89	2530	3104.13	2371.54	3179.85	2523.25	3801.4	2340.13	2942.58	3302.66	3378.24	2993.19	3601.56	3384.31	3548.01	3524.44	2466.87	2406.17	2897.54	2647.4	2412	2585.8	2556.64	2186.84	2227.89	2535.69	2473.28	2387.19	3191.2	3576.09	3161.91	3295.08	3348.69	2202.91	3029.35	2607.57	3316.26	3146.93	3459.24	2616.97	3295.27	3361.18	3555.78	3405.55	2782.33	3161.31	2986.3
Sb08g015420	1769.96	13.8844	1833.78	1813.21	1755.37	1496.78	2116.85	2083.31	1046.36	1517.93	1756.71	1617.04	1866.02	1365.4	2036.38	1805.44	1977.34	2162.59	2170.14	1624.29	1684.23	1658.11	1758.27	1767.9	1876.6	1577.13	1764.22	1551.29	1408.02	1791.95	1561.32	1758.14	1633.87	1523.33	1517.04	1642.09	1868.64	1889.69	1577.84	1588.64	1871.93	1433.66	2133.09	1806.81	1567.22	1717.91	1705.82	1646.46	1839.01
Sb09g030690	4306.89	13.9072	4230.74	4305.75	4640.79	3385.42	4631.77	4643.94	1855.53	4577.25	4520.98	4001.3	4521.78	3219.54	5137.81	4745.94	5511.91	5018.08	4277.53	3946.65	3276.59	3958.85	4524.23	4237.6	4125.1	4226.77	3932.63	3957.14	3572.71	4086.33	4180.64	4394.39	4492.67	3927.07	3629.94	4343.81	4654.61	4692.24	3556.76	4123.11	4393.83	3588.59	5055.69	5453.11	4542.19	4338.89	4747.27	4734.17	4846.86
Sb07g015130	510.122	13.9266	555.895	468.337	443.487	632.946	615.881	436.396	690.507	535.834	474.174	470.102	429.674	672.328	488.106	535.725	554.678	554.384	549.904	492.117	602.14	512.61	493.581	545.248	522.011	490.424	526.382	496.698	559.467	480.783	517.473	545.616	480.175	532.714	610.889	506.717	497.622	503.181	553.069	487.615	369.875	569.134	429.265	442.624	529.502	540.854	512.885	499.548	502.898
Sb06g024500	439.677	13.9307	410.574	429.822	438.302	415.218	486.442	448.081	845.366	486.679	416.189	423.004	487.673	515.965	454.825	524.461	528.471	483.048	423.958	392.78	387.03	430.193	447.381	414.382	482.09	402.505	431.987	490.441	447.174	436.056	476.44	485.145	410.12	420.694	430.587	371.301	390.922	397.086	405.21	400.48	408.609	452.25	394.388	407.619	396.694	380.118	426.726	445.201	427.607
Sb04g032880	657.782	13.9393	552.661	640.129	672.408	579.806	820.253	691.63	783.45	542.912	583.669	591.302	600.847	644.211	661.958	582.635	870.048	746.349	687.403	772.805	748.766	700.272	612.076	718.625	587.217	558.404	524.891	597.297	625.453	555.253	657.434	730.472	607.048	600.961	624.943	526.144	717.474	705.543	621.805	571.889	647.349	626.249	668.209	610.868	1025.69	739.052	517.248	687.883	731.195
Sb03g009930	1558.23	13.9412	1834.23	1527.09	1882.63	1083.57	1483.42	2206	2221.9	1895.07	1722.41	1504.04	1701.57	1193.15	1645.31	1598.9	1847.31	1618.45	1780.24	1784.94	1479.05	1492.81	1514.17	1733.61	1527.69	1502.82	1416.42	1655.45	1442.87	1536.72	1377.76	1519.16	1372.8	1359.7	1200.17	1709.62	1662.15	1690.08	1403.55	1416.11	1606.73	1154.72	1535.96	1477.82	1500.3	1542.01	1454.99	1306.85	1647.06
Sb05g026170	1159.51	13.966	797.633	847.887	936.686	1028.74	878.713	976.193	1480.75	864.53	995.242	1098.57	1108.27	1004.46	886.18	1116.11	1134.48	1260.18	1255.02	1380.15	1470.41	1406.48	1244.5	1169.37	1328.88	1460.3	1400.21	1316.18	1194.28	1267.96	1186.58	1174.93	1271.7	1236.4	1134.48	1119.89	1177.24	1119.41	1266.58	1033.36	1098.5	1089.03	1218.37	1345.28	1105.92	1060.38	994.079	1102.73	939.906
Sb09g022490	1131.65	13.9676	973.002	1056.95	906.703	689.832	885.549	927.914	769.935	858.703	1258.22	1287.18	990.337	1562.8	1168.21	1144.71	1359.51	1230.66	1096.25	1197.52	1205.18	1509.98	1301.57	1378.7	1216.7	1310.22	1147.24	1064.57	1035.4	1049.75	1184.97	1186.4	1374.63	1301.38	1048.89	1053.11	1108.06	1236.79	1144.66	968.175	1022.19	1207.99	1150.61	1455.82	1288.6	1161.05	1245.54	1147.55	1207.59
Sb04g011270	1594.87	13.9682	1349.28	1292.04	1791.91	1373.24	1462.07	1566.12	986.541	1462.72	1443.77	1302.06	1903.79	1515.46	1510.42	1753.87	1907.5	1910.53	1695.16	1455.27	1713.54	1744.24	1616.38	1723.28	1711.24	1781.76	1816.28	1341.23	1319.13	1318.07	1453.64	1524.78	1640.38	1641.95	1445.92	1713.93	2039.44	1855.52	1293.09	1277.03	1704.05	1608.8	1736.79	1919.05	1770.49	1793	1728.27	1668.61	1766.29
Sb03g046990	450.469	13.9761	549.441	453.67	601.668	520.476	566.518	472.019	762.007	490.604	423.424	404.895	506.401	479.804	562.666	446.885	362.671	416.602	446.139	459.018	478.269	432.721	398.469	442.458	463.162	408.384	421.837	445.541	503.469	485.391	407.779	408.736	326.11	392.145	457.813	439.784	394.483	465.081	420.528	424.196	402.848	407.677	430.347	341.423	358.252	405.807	424.627	422.137	412.185
Sb02g006320	2782.88	13.9808	2486.52	2761.46	1550.6	3593.14	2443.79	2260.32	4281.96	3073.86	2858.27	2879.78	2411.79	3384.44	2616.88	2537.85	3018.95	2742.05	2582.15	3021.74	3325.76	2639.69	2342.91	2206.43	2873.79	2819.91	3004.42	2799.22	2778.62	2770.83	3124.06	3123.4	2742.06	2779.05	2815.6	2465.76	2786.95	2463.99	3230.6	2879.27	2402.62	3232.65	2454.05	2531.55	3758.91	2974.79	2547.9	2871.67	2716.09
Sb03g008980	915.204	13.9828	745.218	733.736	1005.19	1097.78	1090.43	1109.1	1378.39	934.242	796.025	810.308	1021.91	807.476	924.628	944.045	892.187	869.015	975.335	998.742	1046.66	932.915	1176.28	944.896	1024.83	1127.18	1027.94	873.597	993.342	983.949	822.629	911.9	862.44	1009.3	1109.49	818.045	779.244	878.791	784.503	875.436	836.636	739.211	959.317	791.907	927.071	925.187	721.703	884.224	943.819
Sb01g042440	1015.2	13.9934	1031.57	1048.38	1070.58	1005.53	1066.87	1468.28	548.615	848.888	876.576	851.889	1238.4	894.943	1073.36	1037.92	973.753	890.216	988.886	813.858	1129.72	1067.49	918.124	822.749	1162.97	1098.26	1142.82	789.296	882.86	835.937	856.262	906.267	1048.79	962.108	771.291	1039.45	976.409	1046.99	934.749	872.119	1101.7	894.291	1200.53	1180.36	1128.27	995.604	994.265	1011.33	954.942
Sb03g033700	737.086	13.997	664.441	520.332	779.864	567.84	750.447	945.035	741.611	734.729	610.864	536.016	741.704	548.134	730.756	636.916	646.849	561.183	797.659	888.751	627.743	734.211	782.156	1011.25	746.778	872.239	729.706	653.546	761.087	760.083	712.703	692.52	753.504	759.659	676.657	815.481	784.535	738.895	715.354	738.612	857.909	597.731	801.404	856.837	695.33	785.109	695.654	693.77	796.287
Sb02g029816	759.95	14.0069	725.206	641.127	575.734	946.14	755.487	669.746	1229.81	789.94	742.037	705.745	919.385	882.78	724.864	820.124	732.801	826.637	717.678	693.236	883.363	661.831	645.64	689.108	775.917	732.428	810.188	744.909	890.876	742.419	772.972	816.062	893.4	815.249	872.754	690.675	704.928	716.306	745.28	742.136	822.372	648.875	637.924	671.848	778.619	763.66	607.596	689.12	766.696
Sb07g004320	550.883	14.0094	462.923	515.322	436.897	628.151	735.678	486.723	859.802	553.835	471.982	487.17	421.555	518.343	489.065	527.547	624.226	591.166	564.945	514.096	559.288	580.997	531.718	548.144	679.422	510.57	517.881	533.247	618.326	531.176	617.579	642.566	603.963	538.34	520.374	529.009	700.135	475.604	528.905	549.59	472.23	577.736	500.801	487.467	551.278	586.23	513.018	586.347	637.546
Sb02g034450	935.254	14.0199	757.746	748.75	863.612	899.213	683.083	753.924	809.007	997.905	778.316	804.089	819.839	575.309	780.52	913.864	876.134	913.554	926.79	901.955	1112.26	1248.22	1112.59	1041.62	1336.19	1109.35	1198.98	1007.33	977.25	1106.85	1096.42	1091.81	1059.08	1062.54	1037.79	773.342	914.44	1005.8	811.316	892.638	855.317	823.526	834.243	1074.04	971.518	854.449	1045.81	1028.83	1021.46
Sb06g025660	3438.21	14.0282	3029.62	3080.03	3912.2	1919.6	2897.34	3735.89	3219.19	3705.92	2923.29	2833.27	4328.71	1733.62	3025.44	2970.29	3365.57	3469.5	3854.67	3388.87	3000.53	3650.7	3742.29	3595.14	3364.52	3555.72	3048.02	3291.26	3518.29	3317.98	3573.67	3628.22	3892.58	3775	3589.65	3178.09	3895.26	3656.53	3358.92	3185.61	4455.48	3451.13	3668.47	3723.14	3998.89	4107.21	3557.38	3702.94	3560.19
Sb08g004000	2508.83	14.034	2828.02	2607.44	3123.81	2573.06	2811.8	2763.05	1666.07	3347.99	2406.63	2208.94	2813.63	2001.05	2444.69	2386.68	2207.49	2156.16	2713.06	2337.42	2635.42	2740.72	2602.97	2106.71	2745.16	3656.97	3509.97	2852.83	2672.31	2367.99	2810.46	2636.03	2589.86	2661.92	2731.16	2165.94	2225.43	2270.51	2054.55	2154.25	2284.43	1937.47	2328.91	2032.13	2342.05	2262.23	2484.69	2807.84	1977.29
Sb02g036240	2604.32	14.0348	2414.63	2405.9	2657.5	3472.48	2171.08	2019.42	2400	2644.14	2552.91	2674.22	2821.29	2866.47	2955.25	2172.65	2652.52	2716.74	2204.45	3336.37	2157.43	2650.46	2127.84	2199.78	2303.51	2941.81	2249.58	3145.29	3477.46	2326.64	2612.01	2920.08	2812.93	2980.97	3049.4	2569.46	2519.76	2450.91	2190.16	2502.83	2558.03	2971.89	2312.69	2315.14	2299.12	2569.46	2752.88	2831.23	2466.37
Sb05g000270	1682.06	14.0402	1259.85	1399.85	1306.7	1670.22	1370.67	1658.54	993.022	1537.69	1347.3	1437.91	1350.48	1868.93	1414.96	1552.63	1682.05	1689.51	2127.65	1935.74	1661.66	1907.27	1940.94	1902.2	1893.73	1719.64	1859.14	1546.38	1548.76	1665.93	1468.04	1663.44	1602.51	1554.38	1511.9	1688.01	1803.04	2084.93	1399.93	1334.15	1384.74	1894.06	1767.59	1901.56	1761.29	1772.04	1765.56	1725.41	1838.7
Sb10g005190	748.908	14.0478	739.37	712.261	663.701	961.576	799.41	710.956	1149.5	793.638	749.961	857.319	591.194	806.165	657	665.241	756.594	714.195	814.055	780.291	941.097	645.273	659.152	680.1	894.255	688.868	783.718	905.837	954.022	856.149	810.518	731.771	734.628	741.531	819.516	758.231	696.517	694.543	832.035	789.969	583.517	769.003	653.459	655.097	711.914	837.362	671.83	773.631	811.319
Sb08g000280	2365.91	14.0486	1857.64	1981.29	1939.89	2359.96	1921.05	2216.93	1431.92	2161.41	1921.32	2035.77	1825.34	2618.27	1984.24	2106.05	2363.22	2345.89	2999.06	2638.01	2432.03	2634.9	2640.14	2636.74	2620.62	2343.88	2650.16	2242.91	2202.88	2337.55	2046.79	2302.87	2249.08	2196.8	2084.32	2419.49	2560.1	2877.27	1967.34	1942.46	1975.17	2738.41	2475.12	2694.46	2398.57	2514.83	2520.21	2536.32	2631.27
Sb09g005880	750.67	14.0629	843.56	840.37	726.836	934.994	791.873	668.411	1352.3	754.727	725.741	770.048	749.335	938.581	685.512	772.464	782.597	792.332	764.364	827.848	926.045	784.23	647.38	667.6	823.846	705.4	719.943	833.612	878.852	872.866	751.158	737.149	716.562	784.697	837.645	833.938	586.363	721.168	760.741	763.002	669.828	863.847	695.195	752.161	759.687	729.018	677.527	647.635	731.677
Sb04g003020	831.873	14.0689	670.074	783.13	654.935	870.736	634.542	604.752	496.225	656.254	739.049	764.45	696.346	862.924	606.93	685.403	707.054	687.549	975.708	872.81	921.253	1050.39	931.027	857.11	951.333	879.034	1015.18	842.638	759.777	842.637	737.322	734.217	828.27	689.104	754.805	794.259	821.643	845.491	869.135	780.292	872.479	896.524	917.422	854.617	847.663	729.452	793.719	848.335	791.189
Sb03g025340	745.355	14.0734	778.675	577.877	676.68	725.117	678.446	689.933	859.147	616.503	688.592	665.092	626.751	589.421	552.324	741.321	1015.31	854.868	810.455	816.838	852.512	894.173	719.737	833.7	769.817	712.888	694.986	673.227	746.605	808.939	740.75	781.533	771.953	788.021	851.338	744.46	900.469	823.427	720.893	679.416	689.963	746.451	619.078	885.649	1031.04	861.57	780.18	821.921	876.941
Sb07g023900	939.975	14.0761	800.581	793.813	746.934	1180.49	1029.03	798.854	1470.28	888.266	1069.5	915.82	903.802	1051.76	841.798	826.205	838.497	888.585	1040.82	949.978	1225.86	986.842	818.214	928.508	1222.85	981.198	1182.72	1063.84	1071.82	1030.3	779.562	723.168	880.446	956.573	1011.79	859.853	835.991	949.972	1133.64	981.857	928.46	992.805	872.71	943.891	1065.93	867.799	918.964	994.647	928.891
Sb02g006600	648.178	14.0769	556.702	569.598	685.457	667.285	745.19	715.82	609.201	619.253	503.41	484.142	777.223	662.012	619.74	652.796	829.009	665.101	714.446	720.673	687.317	805.486	682.389	695.76	887.678	619.779	748.223	664.575	581.208	729.417	720.006	707.536	799.002	749.587	649.94	568.432	677.087	648.235	514.062	436.248	686.333	543.513	642.752	684.302	726.486	686.555	529.561	609.263	615.758
Sb04g004590	474.068	14.077	385.215	387.972	437.238	559.819	433.578	493.015	665.279	492.028	425.724	463.066	441.27	608.531	417.647	424.537	506.998	403.099	567.352	555.513	492.271	520.582	559.991	507.592	517.113	558.478	520.86	512.703	459.172	527.204	422.634	418.249	393.986	470.693	420.783	502.619	469.632	590.551	386.944	449.088	378.829	569.496	408.517	443.335	484.258	537.136	418.989	456.431	539.507
Sb09g030740	13349	14.0832	11166	10586.9	13626	9382.36	9293.27	12444.2	16026.4	13914.6	10382.7	10691.8	14602.1	8881.31	10646	14746.8	15269.7	15439.2	14511.7	14026.5	14649.4	14440.6	14746.8	13894.5	14046.5	13684.9	14459.3	15251.4	14226.3	13595.7	15093.8	15781.8	14559.1	13622.8	15132.1	12635.6	13872.2	14547.9	11627.3	10848.1	13223.1	12134.5	12567	15545.7	15061.6	14746.8	15645	14175	15487.9
Sb09g019690	1372.07	14.0984	1067.5	1010.56	1274.51	1002.73	1624.58	1108.6	1372.41	1120.73	1083.59	1007.19	1194.1	1103.17	1377.35	1230.67	1421.36	1367.66	1276.79	1271.87	1350.56	1435.27	1253.44	1490.18	1124.66	1214.02	1370.5	1305.17	1222.28	1338.85	1371.31	1456.42	1404.13	1473.68	1327.25	1533.37	1653.04	1325.21	1399.83	1155.61	1463	1264.44	1661.06	1907.75	1896.48	1544.34	1555.59	1544.24	1450.09
Sb07g022730	691.481	14.1023	660.159	706.432	684.937	685.989	733.38	824.178	1000.01	705.342	905.133	759.384	693.939	702.412	608.915	802.63	551.788	627.213	708.669	717.913	619.059	695.828	706.496	691.434	710.487	669.924	660.616	645.828	832.573	705.362	647.713	678.948	711.278	620.476	748.908	841.918	535.904	660.154	696.65	734.753	651.311	679.927	602.082	551.437	716.135	614.779	622.024	658.886	698.208
Sb05g019053	721.194	14.1028	785.993	618.393	681.389	920.446	719.494	728.759	1183.56	747.9	680.989	778.171	618.107	882.721	722.374	724.325	730.459	701.141	749.018	753.374	789.33	661.652	679.746	716.054	782.722	716.054	681.569	714.294	840.685	742.254	796.427	716.142	714.03	799.821	752.445	793.546	680.125	732.936	736.282	723.972	606.215	811.437	612.205	626.579	774.215	769.686	642.837	745.503	780.602
Sb05g024610	456.289	14.119	430.583	326.084	368.332	545.121	446.601	418.628	667.906	464.9	361.201	446.609	350.021	523.55	427.586	425.215	362.44	453.066	480.507	466.987	507.512	371.316	408.83	451.327	476.361	406.72	400.833	506.315	547.355	443.708	507.294	406.505	432.613	460.705	486.869	472.314	449.125	465.535	525.67	481.831	397.446	522.681	437.002	386.245	500.651	449.103	478.355	495.44	474.127
Sb04g032590	548.574	14.1194	504.374	467.292	503.007	785.319	680.933	556.656	886.115	598.585	522.048	510.425	529.622	615.135	560.995	543.779	592.525	538.934	584.574	606.687	568.998	430.952	528.024	507.242	555.875	535.326	522.739	535.471	561.686	527.661	557.559	476.497	519.683	580.974	531.266	551.836	540.349	548.325	600.225	528.636	518.516	535.029	513.777	552.544	556.69	644.456	499.312	518.6	531.512
Sb04g031890	449.378	14.1255	423.529	436.339	401.311	539.421	399.462	438.028	778.21	497.676	423.814	441.269	355.52	412.709	429.902	443.766	427.663	424.491	473.761	435.731	549.439	375.014	391.896	416.995	587.514	520.509	496.661	478.104	516.685	433.973	463.474	479.135	431.107	439.249	500.157	448.19	469.986	449.992	453.283	471.24	388.039	446.97	400.638	387.843	390.304	462.931	368.122	436.118	444.869
Sb02g034295	943.284	14.1279	779.946	895.784	873.295	861.776	814.337	810.935	433.6	779.884	852.131	823.149	851.537	934.145	857.242	931.669	1081.04	1075	995.714	946.312	1043.27	1256.43	1005.19	960.189	1130.05	1044.76	1185.59	978.3	885.652	959.588	974.038	1084.24	1062.94	952.845	951.44	901.273	1008.48	973.985	831.212	792.17	813.09	934.622	983.941	1266.88	1206.93	978.362	979.873	1053.47	972.321
Sb02g033670	715.482	14.1494	838.547	699.482	667.209	1038.83	783.865	697.391	1090.68	834.99	751.776	757.742	579.303	842.488	676.22	693.801	651.784	682.928	791.777	734.751	886.781	708.611	674.075	654.106	861.48	783.775	787.141	787.268	896.396	743.471	738.267	637.124	676.016	710.457	766.514	633.446	686.381	595.762	762.054	650.525	630.713	713.485	632.149	630.039	816.813	725.084	544.566	634.155	725.658
Sb07g008850	513.957	14.1499	455.017	491.568	505.418	592.749	410.383	662.422	420.821	537.832	516.015	600.581	416.034	617.54	459.648	467.331	511.768	514.401	497.356	557.695	503.93	362.167	468.004	542.719	366.484	400.645	420.392	553.487	500.842	528.178	458.913	447.536	441.768	472.23	462.345	542.498	532.097	619.531	645.439	573.013	478.404	547.511	509.743	422.856	473.2	567.784	509.444	482.041	586.169
Sb06g019745	859.876	14.1549	775.295	776.973	775.133	746.75	1010.43	851.697	928.052	710.073	818.469	824.333	782.866	885.049	848.854	938.146	1150.91	1029.29	924.889	850.747	1048.91	1154.19	865.848	1029.19	905.842	714.724	831.724	850.565	783.741	818.49	861.539	906.993	890.853	811.033	803.532	831.5	1082.71	861.572	865.162	715.381	834.385	813.693	987.631	1008.99	1072.65	1030.72	775.573	875.182	949.684
Sb08g001270	1330.6	14.1631	1361.65	1107.76	1113.34	1833.31	1375.39	1233.37	1978.1	1370.9	1263.28	1377.18	1230.77	1580.39	1206.52	1366.63	1478.32	1641.6	1290.72	1413.99	1735.84	1271.57	1259.64	1273.44	1468.65	1254.86	1276.09	1449.16	1684.07	1541	1542.36	1495.45	1609.61	1548.06	1649.13	1278.32	1267.5	1159.7	1539.38	1385.8	1109.19	1297	1166.11	1121.8	1399.86	1352.07	1153.35	1305.15	1364.9
Sb09g026140	996.136	14.1642	923.326	760.927	992.455	835.975	886.68	998.813	1349.24	956.789	788.017	810.88	1126.44	736.085	885.162	884.326	999.718	978.138	1200.23	972.115	1178.36	1106.06	901.756	941.382	1205.53	850.638	976.345	947.731	1034.09	995.399	996.205	949.462	968.913	948.819	1124.56	1013.78	1166.78	1079.73	878.799	959.558	1184.4	767.365	993.241	1285.54	1148.83	1011.04	1087.54	1024.48	956.896
Sb05g006020	536.731	14.1651	453.61	430.792	493.927	616.731	543.469	501.762	740.922	502.107	442.093	470.487	408.497	518.475	452.519	461.729	526.951	496.443	603.863	608.994	654.343	506.964	524.185	543.337	706.809	592.206	570.25	601.917	667.184	579.543	593.097	575.366	527.215	545.079	636.479	453.478	487.944	442.47	624.909	466.269	509.367	530.101	489.592	459.036	547.231	615.292	451.159	542.534	514.626
Sb02g038290	6557.22	14.1687	6605.12	6872.17	8342.81	6543.55	6586.7	6855.71	4419.57	6379.35	6739.62	6583.56	8698.64	6743.55	7226.22	6031.68	6726.49	6580.26	6009.44	5346.59	5440.62	5728.43	6313.94	6195.04	5074.97	5966.22	5911.33	5310.83	5520.52	5335.32	5678.57	6429.73	6004.62	5289.28	5390.25	7030.14	6739.54	6939.25	6847.4	6845.02	8410.16	6761.86	7492.19	7005.98	6543.84	6527.07	7687.8	6854.81	7060.42
Sb02g024980	1621.04	14.1701	1655.86	1517.57	1297.67	1851.81	1584.19	1311.72	2306.6	1866.45	1605.4	1696.91	1379.98	1480.8	1471.01	1585.77	1649.92	1667.08	1688.89	1463.87	1965.11	1388.99	1485.11	1383.52	1917.86	1584.74	1659.6	1742.57	2112.36	1802.21	1792.06	1779.47	1734.54	1732.48	1981.46	1832.29	1521.4	1335.84	1715.52	1873.08	1404.34	1620.36	1252.27	1489.33	1605.4	1910.48	1713.99	1767.38	1685.16
Sb04g031190	422.966	14.1767	406.538	329.221	416.028	415.775	435.224	472.982	614.325	465.917	320.388	408.592	336.554	442.63	385.005	409.052	362.43	438.346	465.486	531.848	438.425	420.916	427.71	405.446	460.15	408.558	432.313	468.526	546.264	491.431	450.229	370.828	380.257	424.263	418.537	501.814	407.198	427.558	401.213	398.921	344.935	414.409	435.116	393.884	424.549	585.622	392.257	434.367	457.718
Sb04g011270	1567.43	14.1778	1343.11	1393.6	1877.93	1324.68	1461.01	1602.46	1118.61	1511.64	1361.45	1284.87	1831.61	1568.44	1478.21	1723.82	1949.29	1795.62	1601.9	1372.05	1632	1568.16	1635.3	1591.58	1654.24	1694.85	1770.24	1315.96	1312.59	1440.65	1519.23	1547.73	1698.28	1738.25	1466.07	1584.15	1952.9	1758.89	1059.06	1314.49	1712.67	1612.67	1516.83	2066.24	1695.75	1762.56	1717.81	1581.48	1743.56
Sb03g030890	1382.69	14.1786	1381.56	1398.43	1695.75	1539.56	1353.31	1525.84	557.825	1435.34	1383.47	1250.85	1613.82	1125.99	1333.45	1263.11	1065.86	1217.49	1719.28	1582.69	1384.31	1512.94	1644.2	1343.83	1441.45	1542.41	1567.9	1462.04	1222.96	1387.59	1242.58	1229.96	1274.18	1344.31	1211.82	1300.59	1482.59	1347.46	1357.72	1459.21	1700.44	1361.86	1303.94	1252.33	1261.86	1216.57	1231.25	1277.82	1276.67
Sb06g015005	8089.11	14.1813	6992.21	6643.51	6683.98	6772.64	9078.86	7104.16	10347.3	8509.83	7537.39	7062.61	8709.62	7384.46	8463.97	9470.18	9783.29	9202.32	8492.68	8256.21	8509.94	9375	8696.97	8027.14	10636.8	8689.85	8884.49	8413.77	9181.29	8586.12	9954.18	10587.3	9802.72	8683.16	9716.93	7122.41	8017.05	8469.76	7829.37	6878.14	8677.06	6983.24	6593.68	7387.73	8826.87	8782.64	7240.93	8618.24	8092.34
Sb06g025730	754.492	14.186	716.223	786.661	839.341	589.796	634.157	766.488	369.673	833.649	748.532	795.887	815.491	605.705	612.172	642.557	851.075	726.163	930.761	843.953	664.513	782.008	830.414	786.438	856.118	985.844	924.026	742.354	694.553	689.863	672.636	600.08	718.129	713.181	566.528	956.149	866.91	891.796	759.485	765.989	794.168	786.176	781.851	966.413	852.161	844.352	808.464	753.005	761.71
Sb09g020130	658.381	14.1944	581.915	563.373	597.86	890.421	688.509	538.676	871.819	683.543	603.555	687.915	588.857	804.037	533.869	660.448	615.32	646.378	699.647	672.043	810.123	595.516	557.481	621.117	760.087	661.102	647.793	696.816	730.676	650.477	702.908	661.155	641.137	701.178	761.796	630.65	616.213	603.744	739.954	676.722	610.048	810.372	645.473	531.429	707.649	685.992	522.931	619.759	617.785
Sb10g009520	1382.57	14.2156	1502.63	1500.95	1523.21	856.616	1461.18	1641.09	1773.31	1496.36	1549	1515	1476.03	1092.2	1543.14	1343.35	1181.28	1237.59	1240.35	1121.85	1554.07	1459.67	1400.43	1501.39	1369.43	1518.56	1669.19	1416.86	1300.26	1471.82	1332.57	1218.55	1398.35	1525.58	1275.84	1440.91	1141.89	1214.01	1649.41	1571.73	1461.65	1093.49	1362.01	1518.79	1402.51	1461.82	1280.73	1282.32	1366.66
Sb02g024570	1090.8	14.2157	1075.32	1284.83	1075.34	1096.8	1167.58	1631.22	703.261	1489.55	1265.21	1228.1	1013.32	1083.53	1345.46	1243.42	1144.93	1212.27	1066.88	1036.27	1019.48	973.666	1283.79	1244.33	890.323	1198.98	1141.67	1073.65	1168.18	1088.38	962.678	964.163	940.889	1081.7	943.283	1311.98	1181.69	1140.18	934.406	1050.42	886.099	919.253	1034.93	1268.96	972.055	1040.96	1170.54	1035.17	1125.96
Sb02g004570	814.523	14.2205	923.801	898.481	889.653	823.684	689.978	575.985	771.825	682	848.697	900.857	1062.29	951.758	839.087	960.044	728.032	922.594	947.882	717.267	901.864	812.829	736.743	896.688	804.469	731.857	1001.53	935.781	753.096	861.83	822.908	809.864	789.433	772.82	885.708	656.407	732.436	826.521	788.892	854.316	933.948	879.073	854.818	559.597	556.32	716.748	687.203	722.057	873.116
Sb03g033030	1748.21	14.2277	1685.8	1553.02	1378.08	2035.76	1874.05	1452.25	2268.54	2042.58	1552.79	2004.23	1303.53	1764.36	1723.29	1695.9	1756.27	1882.87	1986.96	2139.73	2119.45	1674.05	1517.28	1648.61	2037.73	1600.94	1642.63	2204.6	2238.28	1788.85	1949.95	1702.72	1623.09	1722.63	2065.44	1636.54	1471.54	1651.46	1886.53	1777.07	1403.88	1810.73	1712.02	1481.06	2151.15	1922.76	1343.89	1618.19	1609.69
Sb09g025160	822.058	14.2295	910.144	703.189	788.208	859.832	841.5	797.8	1287.87	790.097	681.497	737.294	784.221	869.183	840.468	901.738	927.103	999.628	755.532	877.123	902.712	836.175	716.22	845.345	865.845	761.042	762.159	749.42	922.148	712.799	742.397	900.729	690.193	859.216	724.509	955.481	758.287	863.908	668.579	720.333	770.914	745.129	685.259	1095.17	1055.3	831.395	819.145	821.27	941.88
Sb01g022230	1508.31	14.241	1331.15	1354.47	1541.86	1334.39	1893.63	1969.45	963.175	1362.42	1319.46	1201.75	1413.15	1132.91	1496.45	1480.31	2084.89	1876.2	1600.04	1410.78	1508.56	1562.84	1423.97	1497.13	1447.68	1350.42	1312.56	1274.49	1233.52	1431.47	1416.06	1497.63	1487.05	1444.06	1380.32	1423.34	1734.61	1486.7	1377.24	1313.52	1564.63	1355.59	1687.71	1859.02	1553.89	1549.18	1452.22	1415.03	1503.46
Sb01g006390	482.959	14.2519	543.387	485.731	478.05	504.502	566.121	574.788	871.402	515.779	476.817	455.601	464.025	447.586	495.913	491.497	488.048	498.217	482.522	597.379	505.39	468.222	480.994	527.44	534.806	538.308	499.811	513.914	620.919	506.796	540.202	441.077	475.421	540.576	455.446	444.349	411.471	438.993	472.257	470.973	373.835	443.209	435.86	402.021	539.332	513.94	438.775	428.673	472.547
Sb04g017500	567.764	14.2535	551.869	592.334	628.556	483.779	484.016	632.983	387.249	667.088	580.756	627.094	660.842	490.512	490.213	464.448	514.799	492.854	625.681	576.763	495.02	541.949	593.422	581.987	533.818	621.284	690.487	573.58	646.734	578.761	437.384	560.334	565.59	497.885	401.273	687.5	579.885	557.092	555.003	571.194	641.597	697.629	610.883	569.659	493.976	494.396	527.847	426.323	441.561
Sb08g003970	4881.2	14.254	4461.69	4816.54	5153.76	6544.41	5529.85	6252.3	5982.93	4576.24	4168.96	4216.91	4782.57	5732.63	5272.65	5008.74	5938.28	4862.35	4986.6	4391.31	4899.83	5147.99	4832.31	4537.58	4497.88	4757.04	4632.89	4830.11	5234.23	4440.51	4890.63	4816.96	4990.66	6079.22	5622.82	4291.16	4339.43	4478.19	4374.05	4905.39	4480.54	5592.54	4795.88	4708.35	4348.93	5336.41	5259.66	5016.66	4818.78
Sb08g000530	2294.29	14.2564	2324.44	2129.71	2707.39	1734.72	2643.93	2861.41	3158.03	2268.07	2329.41	2095.02	2524.37	1597.43	2771.54	2459.04	2929.82	2835.78	2430.08	2366.24	2348.06	2497.1	2260.84	2220	2415.1	2353.1	2298.27	2095.86	2293.14	2368.55	2513.26	2610.33	2621.45	2649.2	2373.4	1984.98	2290.89	2152.23	1716.35	1998.19	2272.35	1504	2152	2319.76	2414.26	2521.1	1994.76	2296.55	2413.67
Sb04g006410	569.766	14.2578	668.042	596.525	679.309	515.516	720.086	561.46	470.202	524.765	616.111	595.258	613.861	563.761	574.352	491.408	652.441	650.319	520.753	493.384	635.525	625.047	538.919	548.633	564.707	470.305	603.323	481.292	485.309	442.285	451.798	530.393	531.191	505.642	513.415	583.845	556.245	577.108	507.59	512.336	567.974	515.694	598.138	656.821	562.708	532.472	540.664	528.256	492.208
Sb08g003630	770.672	14.2616	761.694	621.391	650.504	737.158	908.393	707.298	1338.5	778.037	631.59	596.392	595.188	656.36	678.969	761.694	696.04	760.046	825.118	884.836	776.855	674.511	796.642	765.042	883.707	702.695	731.259	872.299	1016.65	864.181	852.367	775.802	728.509	735.342	770.154	857.948	794.89	794.06	832.389	779.626	733.703	689.745	790.575	621.14	786.259	814.144	743.01	730.005	818.151
Sb07g023830	523.706	14.2616	449.512	418.801	458.311	706.147	469.079	433.582	680.679	581.503	439.924	512.161	480.898	571.676	438.669	496.233	505.681	559.107	620.387	589.107	577.352	502.534	478.702	509.232	552.806	447.952	472.148	628.776	681.044	561.986	528.296	505.865	523.741	580.733	625.728	553.204	488.595	489.999	576.188	468.201	497.677	541.428	450.334	448.933	539.236	596.598	472.789	551.885	507.889
Sb10g006020	1700.42	14.2668	1309.7	1436.58	1469.68	1284.32	1367.78	1680.25	1159.5	1954.76	1359.16	1579.63	1368.55	1315.23	1541.98	1470.35	1670.22	2022.49	1945.88	1791.49	2050.83	1932.94	2241.88	1906.85	1983.62	1934.32	1971.03	1879.42	1529.55	1964.16	1864.36	1940.96	1858.66	1654.74	1690.66	1799.71	1692.47	1863.07	1423.16	1487.72	1601.91	1361.24	1877.19	1909.31	1714.45	1668.48	1792.17	1694.49	1955.34
Sb01g041330	1191.4	14.2742	1132.52	1168.82	1496.63	823.995	1332.11	1355.4	960.161	1111.81	1133.53	997.039	1477.26	910.466	1306.39	1337.44	1322.48	1320.38	1115.83	992.895	1110.33	1156.98	1114.1	1168.16	1214.75	1205.88	1154.88	933.838	876.454	1080.16	1090.67	1222.15	1157.88	1141.41	993.351	1369.3	1187.66	1193.59	1179.78	1250.79	1506.21	982.967	1375.84	1325.22	1246.6	1128.37	1222.1	1104.64	1245.62
Sb07g002300	595.916	14.3064	439.188	579.71	516.906	582.203	463.807	449.774	455.435	516.79	462.819	436.071	507.034	468.106	440.994	540.579	467.107	547.456	594.201	647.359	591.292	648.317	742.9	749.809	768.589	685.415	724.042	554.192	511.141	688.974	528.449	534.747	550.083	521.638	530.091	659.258	670.449	622.325	656.154	592.872	688.18	720.709	685.969	758.353	545.509	546.62	655.217	526.746	597.934
Sb03g040740	767.176	14.3078	826.303	810.656	951.291	927.693	885.848	983.376	782.109	677.203	709.442	715.298	727.924	798.147	780.084	646.851	1014.01	866.467	922.032	851.066	810.057	682.449	773.94	781.248	754.299	741.408	780.395	646.936	671.67	731.77	637.925	739.489	665.064	741.481	617.162	558.927	822.165	651.948	601.483	703.827	595.3	848.456	788.409	787.654	793.206	805.701	699.147	663.183	723.388
Sb09g004530	1318.66	14.3209	1081.85	1227.17	1402.72	966.843	1109.84	1125.51	783.77	1296.64	1177.09	1259.89	1350.18	1101.31	1122.9	1186.78	1233.95	1309.6	1449.79	1405.4	1831.83	1758.04	1593.81	1541.57	1764.89	1698.77	1939.18	1363.63	1336.68	1398.32	1169.87	1187.22	1263.64	1139.47	1120.43	1263.11	1144.13	1285.35	1300.08	1160.55	1492.94	1376.79	1449.6	1460.7	1364.56	1209.73	1264.06	1225.37	1149.4
Sb03g039230	1222.91	14.3211	1070.75	1037.99	1375.3	1057.7	1148.88	1154.34	867.15	1497.78	1032.54	1038.7	1183.08	1035.39	1106.56	1124.93	999.439	1086.2	1401.72	1466.22	1458.35	1599.39	1503.49	1358.71	1446.86	1786.12	1756.05	1538.13	1381.6	1303.87	1198.88	1193.55	1229.38	1056.74	1207.27	1007.13	1101.9	1226.24	1115.39	990.466	1244.12	1160.74	1178.34	1142.34	1223.93	1122.24	1166.19	1286.22	1112.61
Sb03g032005	782.385	14.3326	764.596	647.007	699.514	926.646	616.298	687.952	1093.44	900.931	691.576	698.967	589.173	875.431	558.471	757.977	754.637	691.889	878.533	855.914	966.781	690.348	785.663	833.848	899.628	645.871	762.984	848.715	863.456	899.262	756.294	855.053	775.865	806.971	851.772	819.03	817.117	726.027	924.402	777.986	768.63	732.102	652.672	619.194	809.788	794.22	968.278	901.703	725.231
Sb04g035330	444.535	14.3387	472.892	339.75	438.937	591.228	543.554	397.888	665.609	453.072	430.243	459.071	436.243	591.295	463.405	473.551	378.662	452.311	468.242	432.72	531.463	384.31	392.777	428.8	484.588	420.15	406.587	449.288	543.006	468.444	491.001	439.918	427.636	434.096	514.194	404.501	416.127	387.463	481.687	411.024	405.915	423.739	415.819	381.497	493.457	473.614	372.75	456.976	422.195
Sb01g010080	456.559	14.3565	382.358	351.193	467.036	490.399	391.649	391.624	719.836	446.892	375.908	443.799	360.543	445.454	430.339	458.29	438.826	428.078	366.883	463.933	472.793	427.023	365.401	394.223	522.207	471.115	432.897	439.911	486.14	450.684	533.915	482.755	421.53	490.508	453.87	439.383	449.204	540.711	359.193	468.248	438	499.611	434.879	420.925	432.368	568.485	479.897	535.323	541.341
Sb03g004980	1051.64	14.358	962.192	956.892	1096.43	1008.94	1160.28	1166.6	1692.52	1355.56	926.762	983.072	936.294	944.023	1093.92	902.47	965.86	1020.1	1217.15	1209.75	1040.29	1033.23	965.498	1039.75	1203.95	1025.32	1149.27	1263.06	1171.98	1251.36	977.891	1027.33	1078.56	1006.92	1041.86	1144.1	1025.82	1150.29	908.65	1064.71	1003.81	989.299	1011.54	942.99	1122.45	999.3	1019.51	1085.49	981.844
Sb03g001160	1405.87	14.3605	1185.39	1376.97	1349.91	1634.71	1571.28	1322.25	535.408	1102.08	1150.16	1160.22	1382.73	1656.86	1369.03	927.592	1423.38	1291.71	1480.91	1276.99	1549.02	1789.32	1499.03	1589.15	1504.47	1271.58	1464.84	1315.01	1355.35	1324.85	1142.99	1223.8	1271.43	1168.63	1113.33	1124.29	1434.94	1471.24	1341.68	1279.22	1514	1488.44	1546.6	1535.26	1735.38	1444.52	1349.26	1429.4	1479.19
Sb04g008770	885.267	14.3607	982.181	770.306	873.908	1006.61	1102.32	832.874	1525.51	1007.77	888.509	836.026	895.484	753.845	946.935	937.214	885.447	893.005	839.57	1003.21	1061.44	757.451	885.536	776.369	986.585	800.311	897.344	1002.33	1099.98	1076.81	1007.46	920.973	857.727	825.906	926.266	874.066	779.736	917.154	824.043	784.39	702.784	700.149	805.197	862.463	915.012	984.038	834.287	921.661	893.548
Sb05g007150	1364.13	14.3612	1120.3	1142.58	1196.61	1044.75	1289.84	1006.03	1927.87	1580.96	1298.35	1400.2	1333.52	945.747	1425.12	1335.86	1521.51	1498.81	1096.57	1307.1	1471.71	1021.45	1071.09	1097.98	1355.97	1527.68	1256.56	1453.7	1511.41	1409	1521.56	1469.25	1459.64	1219.05	1344.19	1140.08	1320.58	1266.64	1429.94	1319.53	1487.86	978.999	1437.33	1526.37	1395.29	1531.82	1385.1	1565.7	1354.72
Sb03g008200	1265.74	14.3661	1368.54	1188.5	1312.73	1470.83	1158.9	987.108	1660.87	1088.07	1337.9	1412.51	1485.98	1301.29	1170.41	1106.96	1485.42	1428.68	1351.19	1349.95	1547.07	1135.09	1064.21	1063.84	1274.53	1062.02	1129.32	1204.62	1398.02	1274.67	1242.86	1249.12	1117.35	1117.34	1357.59	1249.12	1649.01	1262.86	1425.5	1197.67	1228.03	1342.65	1091.03	1149.58	1504.69	1332.96	1068.21	1176.33	1162.46
Sb08g019950	644.241	14.3661	475.961	603.507	563.141	648.104	642.113	652.777	350.788	504.834	579.43	563.245	622.423	664.969	682.011	590.463	629.266	674.303	677.552	704.528	627.127	908.333	733.485	721.661	641.106	756.805	686.727	621.069	595.069	617.727	671.289	629.223	665.763	550.425	611.127	562.24	722.601	704.003	543.325	502.165	613.957	675.835	790.862	767.159	752.473	638.273	606.231	688.822	625.646
Sb06g032256	897.17	14.3699	816.424	816.255	779.99	1067.99	894.295	675.957	1260.21	900.542	827.748	965.017	726.372	895.013	774.487	845.404	921.599	944.412	1041.88	969.469	1101.98	800.058	802.749	873.469	1120.85	809.983	888.286	1038.29	1039.72	951	992.076	960.832	915.898	859.041	1050.02	946.806	829.634	912.345	1094.22	889.549	764.371	843.954	836.702	736.58	990.222	979.186	831.84	866.402	909.488
Sb02g033030	480.548	14.3701	445.756	366.985	436.849	467.648	423.359	483.163	838.768	564.663	399.039	412.339	389.11	506.075	399.978	462.778	411.604	476.051	562.575	539.682	514.5	428.838	472.762	492.861	600.474	482.327	435.189	475.269	508.104	543.402	472.9	404.123	485.029	459.217	468.005	553.456	470.936	576.176	529.073	468.628	392.573	377.839	455.56	369.728	493.48	468.128	470.176	413.104	537.336
Sb04g032630	1334.09	14.3756	1176.88	1318.34	1243.73	1319.53	1302.34	1153.99	707.003	1222.64	1270.63	1142.81	1105.64	1477.33	1175.13	1256.15	1121.01	1254.05	1270.9	1187.44	1184.45	1329.1	1408.03	1310.2	1357.04	1222.83	1283.75	1110.03	1092.41	1237.28	1304.01	1280.56	1402.79	1168.94	1462.2	1300.63	1227.95	1358.65	1440.39	1171.23	1385.69	1384.56	1841.95	1293.94	1299.85	1139.8	1124.08	1180.38	1226.27
Sb09g006450	793.709	14.378	1074.4	647.192	741.86	899.217	891.015	738.292	1221.34	809.502	852.149	694.653	812.844	918.296	668.664	796.925	664.564	801.76	818.019	763.973	862.981	599.891	813.286	767.206	762.88	803.694	702.346	765.081	782.503	781.151	827.539	772.121	609.634	819.154	824.726	781.638	761.897	727.702	773.234	744.914	743.865	879.605	693.151	797.226	808.265	877.662	670.103	732.527	817.17
Sb06g033070	943.283	14.381	805.488	890.118	1143.07	609.373	1107.68	1223.81	880.567	902.38	920.953	860.889	1085.03	696.076	1146.79	1011.2	1140.3	1173.37	889.108	909.883	913.111	862.968	869.413	912.231	887.64	881.085	897.173	862.465	922.885	1059.52	1008.89	1018.39	1015.28	1100.92	1058.3	977.481	1139.71	985.002	846.484	914.37	954.795	591.253	865.054	1099.51	1128.67	1005.37	1062.46	989.412	1077.27
Sb05g022970	1315.16	14.3812	1202.06	1219.17	1231.81	1374.51	1269.32	1246.63	1653.85	1283.73	1371.6	1360.72	1110.35	1374.19	1279.59	1350.46	1489.83	1404.62	1241.56	1371.76	1611.55	1372.36	1192.1	1142.19	1323.82	1475.78	1277.89	1211.44	1539.07	1228.1	1516.4	1392.26	1333.37	1356.65	1271.44	1613.93	1364.21	1266.72	1390.05	1239.04	1181.68	1251.35	1257.49	1569.42	1597.85	1710.86	1496.2	1455.41	1382.54
Sb04g004243	424.379	14.388	404.853	396.339	341.25	408.156	403.552	397.67	779.184	422.217	405.097	434.562	394.637	503.331	463.502	448.432	468.179	468.132	428.711	448.783	484.953	518.062	384.233	446.104	461.593	463.113	463.064	482.781	459.408	441.349	453.139	385.804	418.271	471.094	460.059	473.135	470.77	438.084	358.996	362.281	365.07	424.571	429.396	482.708	506.817	459.875	425.248	417.189	424.724
Sb10g001560	5647.25	14.3938	5725.63	5940.1	5693.09	4718.69	5554.44	6115.55	4995.65	5301.23	5140.09	5011.36	4381.97	4154.87	5570.04	4198.42	4318.19	5247.68	6624.85	6090.15	5004.94	6738.79	4931.07	5411.72	6586.14	5897.44	6715.49	4595.67	5137.45	5068.39	3989.83	4822.5	4532.56	4347.55	4576.79	6523.97	5907	6419.47	6772.96	6563.07	5911.45	5135.88	7689.2	6058.51	5309.18	5643.35	6488.2	5752.88	5726.53
Sb01g023530	1089.67	14.397	859.657	994.506	1150.67	790.451	1145.48	1190.99	652.455	967.129	1104.49	1057.67	1104.47	933.484	1070.82	949.597	1405.73	1219.96	1237.37	1288.18	1274.61	1384.25	1087.17	1222.36	1142.72	1081.34	1249.49	964.038	852.951	978.415	1107.86	1218.59	1161.13	1230.26	1087.48	1024.25	1330.84	1110.29	978.91	992.417	997.735	1025.65	1027.87	1461.9	1404.8	1207.7	1104.49	1154.52	1106.8
Sb01g048020	479.433	14.4	523.453	549.216	499.883	544.426	488.633	444.686	735.729	521.221	481.534	478.389	432.808	515.079	535.265	517.459	529.693	515.434	579.531	459.803	522.386	392.463	471.876	416.471	548.48	566.65	479.504	531.213	571.63	488.087	555.538	438.649	513.026	465.56	588.071	490.532	406.795	431.69	393.931	509.485	332.371	408.911	391.155	433.054	439.131	537.687	483.808	478.389	478.389
Sb09g004950	482.204	14.4006	543.003	482.48	420.949	660.782	509.902	418.968	703.511	491.282	538.33	552.686	403.582	530.828	457.686	510.228	428.891	512.155	481.394	503.499	592.609	454.076	450.006	424.192	491.532	449.707	456.473	530.532	624.142	503.329	552.713	458.384	487.844	523.893	564.94	440.498	435.614	415.835	546.32	474.426	431.159	531.462	397.544	418.423	566.553	477.883	438	477.907	424.439
Sb01g040320	725.763	14.4011	781.058	792.787	987.668	456.98	892.68	798.359	785.757	656.811	731.527	685.576	885.32	567.889	848.6	725.333	766.498	818.362	619.406	645.882	619.872	631.765	621.024	739.913	517.641	652.496	633.295	599.033	565.913	645.733	693.522	704.741	664.759	630.037	653.088	795.996	752.123	684.329	850.633	815.147	897.171	664.245	807.66	870	808.685	734.718	704.59	656.755	753.89
Sb02g031900	800.416	14.4073	881.269	647.218	812.18	1023.25	1066.57	802.231	1127.11	712.445	790.168	769.766	653.07	878.935	879.079	783.295	760.704	681.073	748.905	937.511	917.772	806.497	817.117	747.319	962.028	813.859	933.155	932.585	1085.53	866.478	1067.64	813.53	755.876	856.91	886.117	689.337	764.232	678.13	738.898	721.285	683.99	657.723	705.243	728.026	818.637	794.345	645.361	732.255	847.085
Sb01g037240	1020.99	14.4176	1116.7	1087.33	933.822	1245.49	1133.02	1010.03	1533.23	1072.75	1032.16	1021.57	863.171	1290.68	943.769	978.137	912.126	948.822	1193.46	1072.53	1054.06	951.848	904.846	985.778	1172.59	876.365	989.376	1064.06	1336.51	1052.61	988.806	975.759	1048.09	1019.18	1211.33	1103.34	879.912	958.678	1134.34	1187.52	898.546	1188.87	984.247	880.533	1166.95	1162.69	966.112	928.149	1022.09
Sb01g013350	479.925	14.4185	453.34	425.337	451.222	658.155	499.828	393.074	768.762	509.678	451.969	484.331	415.466	625.902	450.682	445.952	423.414	489.112	504.649	473.152	546.658	450.255	433.217	425.834	565.434	445.345	440.512	538.735	530.032	504.63	537.992	445.379	445.071	494.502	508.776	518.504	437.595	477.847	530.279	513.034	447.6	539.392	419.788	373.171	450.581	472.984	448.374	472.004	470.373
Sb04g035670	6498.16	14.4195	5564.52	5811.13	6975.65	4366.92	6007.11	6974.8	5338.33	6688.75	5503.27	5679.82	7076.64	4494.09	6306.03	6950.86	5749.52	5961.33	6417.35	6720.45	7790.83	7088.58	6215.04	6028.65	7264.11	7612.45	8634.55	7771.06	7039.42	7271.72	6184.87	5381.78	5860.64	6493.66	6087.36	7496.28	6923.78	7533.63	5744.86	5924.01	6890.41	5564.9	7013.25	7559.46	7077.19	7788.05	7013.64	6467.08	6918.76
Sb02g030750	1552.11	14.4236	1090.91	1297.84	1367.93	1491.65	1324.24	1172.94	1800.78	1376.92	1311.86	1344.31	1260.73	1330.54	1343.19	1486.85	1933.71	1752.85	1636.81	1470.71	1670.82	1629.44	1512.63	1504.08	1668.54	1409.51	1940.81	1540.03	1276.4	1430.76	1594.26	1503.58	1569.89	1666.47	1475.46	1854.61	1963.68	1605.47	1523.76	1465.31	1406.35	1456.26	1249.02	2109.91	1940.24	1698.03	1822.68	1577.48	1488.53
Sb06g029660	2516.23	14.4254	2573.3	2376.79	2433.84	2603.44	3701.36	2523.14	3292.66	2619.06	2335.42	2381.51	2112.71	2013.58	3137.86	2162.37	2300.73	2157.92	2756.83	2926.7	2865.46	2453.61	2082.58	2430.54	2830.19	2402.45	2453.61	2566.63	2780.43	2690.82	2433.04	2601.63	2271.12	2405.43	2873.11	2006.74	2091.24	2733.18	2599.36	2927.78	2193.9	2368.75	3133.28	1851.26	2217.43	2593.35	2206.15	2708.07	2545.68
Sb09g029780	485.096	14.4321	368.594	470.805	538.032	421.75	421.791	536.026	793.558	529.33	447.091	506.26	449.069	501.221	494.047	458.959	579.748	575.031	531.977	476.331	537.341	584.669	508.297	534.557	517.504	474.033	493.393	462.469	487.737	528.534	488.726	566.112	507.899	546.964	547.483	431.231	567.988	501.29	405.185	392.709	435.16	454.961	391.99	463.463	536.235	487.698	476.689	483.582	532.616
Sb02g034450	956.674	14.4378	807.589	883.47	893.331	922.079	775.013	877.832	1093.4	1023.87	785.523	816.729	770.112	717.159	766.642	932.418	903.428	936.55	1172.85	1054.73	1299.88	1349.04	1179.8	1043.33	1367.24	1172.43	1334.93	990.162	1003.67	1127.97	1004.96	1014.24	1053.65	1057.56	1007.02	921.406	866.756	1002.39	829.563	844.708	831.036	890.605	862.648	1095.39	975.66	899.784	993.484	1042.97	914.702
Sb03g030260	606.222	14.4419	594.506	546.346	529.125	803.669	561.643	551.06	1044.27	665.939	569.183	569.428	595.121	669.703	516.934	566.188	544.484	589.332	632.537	694.405	745.014	576.699	540.132	562.285	672.138	547.51	632.434	666.477	621.902	622.892	632.157	615.329	576.481	579.335	614.046	612.94	559.47	559.061	658.944	596.216	536.524	632.989	539.16	614.181	642.784	639.301	556.053	576.988	606.818
Sb05g007145	1439.16	14.4422	1149.81	1193.1	1267.11	1110.94	1322.45	1145.31	2210.01	1299.98	1384.95	1428.53	1336.1	966.117	1445.12	1472.93	1460.68	1468.14	1292.6	1446.79	1645.32	1208.9	1095.73	1127.67	1348.12	1507.75	1373.52	1477.19	1683.43	1553.08	1666.99	1555.31	1471.67	1412.07	1395.96	1336.51	1343.24	1385.83	1662.61	1637.53	1545.69	1205.17	1413.34	1447.13	1611.32	1513.15	1444.1	1675.44	1504.53
Sb03g010420	745.37	14.484	764.678	663.108	802.056	832.05	746.228	726.864	1057.39	684.434	763.149	669.345	773.182	989.421	655.754	693.084	1020.1	942.148	732.355	847.658	769.925	809.798	717.902	721.13	783.561	737.024	688.148	735.082	758.627	706.275	809.002	872.808	690.381	926.714	750.778	745.826	817.585	673.066	598.573	590.893	614.787	725.1	640.739	860.135	969.616	887.016	677.813	820.003	795.639
Sb04g032050	3454.9	14.4892	2842.58	3001.43	3933.74	1841.22	2970.16	3659.03	3226.25	3480.99	2881.37	2891.41	4391.88	1872.32	2992.08	3134.4	3358.31	3616.86	3779.05	3459.65	2883.1	3757.11	3625.76	3543.02	3356.05	3569.28	3278.11	3473.78	3528.69	3530.51	3653.49	3712.95	3996.84	3846.91	3652.9	3189.8	3864.21	3584.3	3441.2	3217.95	4522.17	3487.62	3857.28	3789.22	4038.04	4310.78	3597.4	3659.23	3640.29
Sb07g020170	573.071	14.5014	461.541	510.757	576.15	449.384	422.593	485.83	322.518	450.812	523.099	498.597	542.25	466.819	513.381	510.31	663.72	615.928	611.295	594.445	592.182	640.22	639.04	591.32	606.9	589.774	678.334	611.218	583.701	614.958	546.591	568.357	507.508	514.512	484.18	807.435	697.439	729.453	513.398	518.023	598.759	540.327	543.183	751.567	667.11	639.643	577.922	548.285	614.249
Sb09g024970	1021.27	14.5019	881.269	895.379	798.762	962.308	726.866	758.427	817.598	877.062	881.761	905.408	900.637	1000.71	793.428	893.189	1175.27	1245.08	1090.5	902.45	1319.91	1255.28	1126.07	1110.89	1393.08	1022.55	1293.36	974.409	874.276	1026.85	1040.1	1076.57	1107.72	982.515	1007.77	1054.7	1061.78	1010.21	818.382	863.332	1037.96	1142.51	1139.84	1413.01	1253.77	981.084	1119.76	968.664	975.191
Sb08g022970	2228.45	14.5115	2592.84	2195.88	1740.62	2573.76	2722.13	1820.94	2825.21	1821.43	2571.48	2571.52	2185.96	2521.6	2215.63	1983.74	1818.76	1785.65	2117.39	1864.96	2595.23	2415.46	1619.34	1783.13	2515.46	1862.18	2144.77	2018.03	2321.66	1667.72	2375.98	2193.14	1992.06	1980.39	2077.89	2300.45	2352.27	2000.79	2802.08	2660.34	2260.78	2194.69	2123.5	2398.21	2519.43	2354.58	1680.34	2120.96	2133.7
Sb02g003870	5282.66	14.5203	4308.35	4540.88	4929.88	3750.87	4572.21	4340.15	4905.75	4949.07	4722.12	4524.25	5627.11	3684.37	5221.83	5738.65	5887.65	5844.52	5744.46	5388.68	6530.6	6800.4	5903.5	5854.55	6494.07	6091.9	6598.43	5109.94	4675.03	5266.16	5537.92	5498.89	5696.13	5536.42	5334.34	5277.09	5890.8	6350.51	4292.89	4500.73	5859.9	3645.39	5202	6387.04	5897.13	5450.64	5650.63	5813.44	5880.73
Sb01g027390	1056.37	14.5225	784.995	871.903	868.016	724.366	685.563	1041.24	870.623	843.935	878.272	894.268	925.468	833.592	736.624	836.611	1011.5	885.901	1132.05	1011.38	1030.03	1139.56	1294.07	1243.3	975.785	1052.72	971.907	1017.16	1095.98	1081.81	913.97	1071.87	1104.95	1101.59	928.36	1089.91	1387.68	1229.3	1084.7	1050.94	1050.3	981.538	1113.47	1458.34	1315.13	1206.68	1165.01	1188.26	1165.06
Sb02g031650	2449.38	14.5247	2453.7	2069.92	2353.82	2821.9	2414.72	1691.78	3782.11	2226.99	2230.87	2421.95	2407.16	2461.69	1988.39	2103.41	2435.97	2555.41	2649.42	2837.37	3140.19	2485.71	2377.53	2772.87	2824.66	2373.12	2564.39	2404.11	2709.81	2231.36	2651.18	2331.84	2426.33	2671.37	2620.62	2465.49	2207.22	2183.83	2621.69	2324.23	2593.8	2548.89	2347.86	2068.14	2651.18	2513.52	2052.41	1975.65	2238.54
Sb06g002085	913.384	14.5282	946.914	846.297	730.414	1192.55	901.345	815.18	1460.16	1018.4	832.851	857.71	714.338	1061.12	871.14	841.092	858.211	920.357	905.909	845.17	912.623	811.27	780.374	897.459	1089.68	834.72	872.739	861.648	907.231	961.38	851.353	915.708	1010.89	927.355	983.295	816.081	750.123	933.551	924.826	977.371	791.771	1265.67	806.604	746.14	790.596	897.378	908.308	938.088	923.279
Sb07g025710	1119.5	14.5354	989.21	1101.99	1102.86	836.957	1112.81	1413.55	873.121	1299.66	920.813	891.235	982.035	818.548	1113.24	983.791	1118.23	993.742	1581.69	1322.07	1080.4	1221.41	1325.28	1176.8	1167.2	1217.53	1257.35	1243.38	1188.49	1341.19	980.93	985.552	1045.81	1059.41	982.301	1211	1218.36	1326.38	926.766	968.173	975.111	925.605	1144.8	1120.23	1091.05	1187.17	1146.74	1157.63	1326.92
Sb10g001560	4988.19	14.5378	6032.33	5725.66	5042.15	4473.27	5644.91	5988.38	2739.88	5262.31	5244.82	4981.55	4491.89	4403.11	5196.26	4232.8	4009.67	4928.75	5933.36	5357.2	5234.98	5600.44	4517.47	4860.24	5927.56	5696.22	6096.12	4584.99	4818.82	4658.51	4105.66	4616.21	4376.47	4070.13	4273.15	5130.6	4577.79	5006.3	5305.96	5350.86	4957.84	4727.87	5671.21	4630.2	4231.4	4833.43	4892.18	4175.01	4459.01
Sb01g019080	680.569	14.5381	608.423	633.352	1032.98	530.95	720.637	834.732	892.311	719.153	593.002	647.337	839.279	514.775	726.57	690.258	724.69	686.141	678.543	758.073	535.99	554.587	724.02	802.123	506.195	584.812	534.774	688.915	674.384	834.677	592.175	651.644	599.078	649.401	679.455	771.16	718.63	736.178	650.254	676.297	706.391	630.811	722.038	643.522	684.004	682.281	672.219	594.024	729.814
Sb09g028890	438.77	14.542	371.762	439.078	506.875	486.483	419.667	452.178	608.962	370.117	478.525	496.833	472.892	581.081	388.307	462.48	529.465	532.484	428.707	357.188	451.194	349.012	336.665	335.259	405.016	371.041	442.103	394.348	380.504	380.095	463.572	503.861	476.719	409.886	482.773	439.747	444.817	323.659	414.195	411.57	497.984	469.054	395.466	576.859	486.057	418.585	454.54	372.546	349.878
Sb07g027450	562.748	14.5446	576.755	490.91	513.869	722.828	512.594	525.926	876.512	664.466	576.598	566.56	477.667	659.934	433.493	535.153	531.608	542.708	595.271	590.224	638.59	570.928	549.841	533.472	609.195	553.653	522.241	652.833	714.262	603.518	587.015	493.894	538.919	562.499	654.894	646.554	523.167	551.946	608.956	550.818	438.562	642.675	494.735	502.933	584.169	590.715	538.626	571.248	531.87
Sb05g002780	1769.6	14.5469	2197.37	2333.79	2292.4	1975.41	1977.28	2502.46	1823	1943.79	1815.72	1778.81	1639.58	1366.94	1885.43	1641.54	1616.44	1390.34	1758.67	1442.31	1948.97	1635.81	1776.11	1610.02	1911.15	2064.15	2171.42	1776.83	1843.29	1986.46	1247.06	1235.17	1248.45	1542.95	1336.16	2058.27	1557.15	1876.19	1698.19	1875.73	1680.62	1784.39	1767.35	1888.46	1560.8	1695.87	1700.11	1594.36	1591.29
Sb01g041160	1733.3	14.5523	1862.13	1699.67	1676.22	1701.55	2168.73	1413.2	2472.63	1663.69	1852.46	2046.98	1715.36	1814.44	1557.86	1507.64	1435	1564.9	1660.88	1808.69	1970.51	1517.75	1367.88	1606.69	1814.68	1439.86	1463.79	1707.75	1740.5	1641.35	1798.21	1564.47	1578.03	1497.57	1822.39	1356.14	1461.73	1495.13	2397.23	1835.87	1762.65	1772.72	2164.99	1371.47	1812.53	1752.49	1379.68	1514.12	1772.99
Sb01g002450	610.558	14.5531	569.243	563.296	616.174	802.99	626.596	555.602	916.507	655.573	689.211	636.457	577.296	764.192	571.502	593.446	695.66	617.007	673.235	713.864	719.693	591.366	572.359	516.443	595.255	557.741	645.41	687.094	722.656	623.572	631.33	683.963	663.191	633.826	659.976	542.442	639.153	490.343	694.348	589.739	601.175	651.873	531.293	618.566	711.693	640.348	568.375	564.281	593.446
Sb09g024980	793.552	14.5623	666.078	766.994	696.844	730.499	590.366	658.957	601.079	769.395	698.998	680.459	683.101	672.759	624.116	785.005	884.478	897.38	952.885	799.354	1036.76	1185.24	927.609	942.788	1052.15	870.453	1050.98	837.426	755.623	803.637	854.313	809.341	784.374	785.182	789.547	893.836	863.937	907.24	664.183	681.553	731.094	712.028	735.778	1010.34	942.097	765.274	856.041	846.267	836.402
Sb10g000630	2843.71	14.5632	2217.36	2339.07	3028.39	2005.42	2472.82	2368.87	1827.22	2723.71	2609.48	2703.3	3000.59	2298.67	2866.22	3021.14	3695.6	3642.59	2867.44	2818.49	2636.17	2823.2	2891.13	3118.27	2663.46	2681.27	3134.99	2666.48	2231.89	2428.57	2817.51	2685.63	3019.83	2956.66	2530.7	3550.47	3099.16	3198.69	2472.92	2472.48	2865.01	2406.7	2932.25	3600.09	3341.47	3471.92	3139.58	2875.35	3164.98
Sb03g001230	790.123	14.5726	663.464	742.053	640.827	696.453	736.693	670.827	459.115	594.36	748.87	742.504	634.409	614.007	575.729	646.651	885.509	833.288	881.654	865.486	871.509	1033.82	854.47	879.593	1092.32	856.45	921.857	728.393	655.262	805.828	781.004	793.037	791.986	658.957	722.815	733.366	797.753	851.2	817.622	682.029	810.977	750.92	847.774	940.204	812.006	719.038	739.204	723.749	761.487
Sb03g010650	777.695	14.5742	715.294	772.908	610.834	728	730.282	776.679	965.489	851.819	786.605	781.546	652.843	845.534	797.231	741.714	856.37	709.271	709.421	759.8	839.648	723.353	830.251	625.788	987.676	918.796	803.722	996.968	865.433	796.394	816.873	705.248	731.146	963.127	886.616	805.229	617.75	724.862	835.224	859.136	759.87	836.77	716.048	644.847	659.757	748.01	632.131	615.76	722.412
Sb01g030680	1307.53	14.5793	1132.25	1160.5	1196.13	1215.75	1308.6	1139.36	607.778	1229.38	1360.07	1196.62	1217.14	1253.02	1204.88	1464.89	1505.48	1705.91	1549.53	1303.12	1319.82	1352.7	1641.09	1711.91	1302.67	1422.24	1402.73	1188.33	1243.51	1252.47	1308.51	1658.16	1405.52	1283.17	1186.65	1323.59	1312.86	1665.26	925.057	1088.88	1138.15	1177.66	1212.2	1243.76	1192.29	1386.62	1438.86	1282.83	1527.18
Sb07g027050	2102.16	14.5796	2091.37	2018.9	2078.84	1412.32	2657.97	2435.49	1079.91	2383.3	2221.31	2068.24	2080.12	1717.5	2495.47	2202.6	2360.83	2186.63	2271.52	1701.17	1668.8	1807.42	2214.59	2244.01	1971.34	1582.25	2258.91	2202.06	1963.7	2288.92	1932.42	2046.29	2020.86	1927.31	1836.46	2411.5	2046.61	2521.86	2262.03	2266.03	2111.67	1831.84	2526.45	2434.61	1907.63	2052.43	2321.02	1809.05	2281.68
Sb06g004530	856.509	14.5905	639.079	635.409	767.958	550.971	694.886	759.615	423.331	760.501	646.966	661.377	756.22	526.095	732.843	873.003	867.87	769.824	919.873	851.379	933.585	935.458	924.033	828.488	1019.06	948.315	1066.2	903.657	770.218	981.726	937.289	886.676	1007.73	833.54	827.221	920.796	954.964	937.093	748.269	733.62	962.342	827.528	972.406	1036.28	1007.23	855.307	867.261	898.955	813.857
Sb01g004420	1230.73	14.5949	1241.31	1098.29	1124.08	923.612	996.731	1241.97	619.322	1356.09	1154.16	1171.66	984.29	1204.64	1024.22	1084.93	1310.73	1215.25	1295.94	1423.78	1295.21	1575.48	1651.95	1361.93	1365.79	1248.91	1295.26	1176.04	1093.2	1236.65	1364.94	1282.13	1437.51	1378.31	1275.69	1271.85	1166.85	1368.98	1216.86	1317.72	1057.61	1063.73	1234.87	1444.63	1307.25	1494.08	1275.96	1446.48	1373.4
Sb09g004190	1244.86	14.6018	1242.26	1163.2	1049.94	1571.75	861.92	1131.94	725.493	1121.48	1083.09	981.506	1154.27	1331.19	886.171	938.79	1132.66	1062.74	1703.07	1453.21	1428.61	1317.75	1433.47	1433.22	1467.52	1266.82	1512.6	1181.48	1130.41	1272.01	1082.55	1111.49	1160.17	1084.45	934.385	1373.42	1399.87	1395.18	1218.77	1176.21	1104.25	1242.95	1081.07	1287.48	1222.42	1243.67	1177.24	1113.87	1222.82
Sb07g004400	497.312	14.6057	521.883	420.614	494.416	654.893	526.187	501.691	804.699	518.921	458.694	530.467	473.209	602.969	438.636	490.091	479.327	479.231	555.924	503.61	576.793	419.39	497.989	480.022	528.93	537.777	498.673	489.017	570.093	477.968	516.213	493.389	493.824	451.01	514.266	436.884	465.118	439.069	552.539	431.798	413.03	591.59	412.974	459.585	510.564	556.713	425.876	482.358	473.781
Sb06g029840	476.184	14.6147	427.677	442.689	394.345	538.18	450.596	416.585	758.575	521.876	381.107	414.261	370.758	453.352	372.996	477.046	536.346	461.196	495.189	496.422	639.069	494.165	502.215	569.054	608.559	522.468	502.406	564.559	590.415	541.124	563.702	495.568	488.697	521.144	532.896	468.698	400.382	420.009	463.837	429.268	481.825	497.648	369.713	380.281	475.673	514.453	431.732	500.233	500.423
Sb03g006230	747.341	14.6307	667.846	647.442	771.409	541.697	1038.52	792.198	681.714	606.652	641.398	617.096	743.835	569.064	887.52	757.46	752.155	833.231	725.409	757.067	737.401	645.514	699.679	828.344	672.176	662.666	688.413	685.313	649.445	646.474	766.168	662.169	740.875	842.185	780.127	833.755	871.429	739.407	827.993	760.92	860.05	810.51	837.59	922.562	971.39	815.194	761.114	755.894	791.469
Sb09g027995	493.545	14.6339	469.876	463	432.18	634.299	550.681	533.619	867.415	484.836	510.988	526.887	471.162	572.712	473.176	456.775	478.315	470.98	538.076	524.992	538.672	455.797	489.752	489.581	555.183	417.864	467.125	539.48	537.045	583.006	508.258	474.198	475.63	465.811	488.779	567.198	427.358	427.742	601.81	504.256	435.444	528.17	406.537	434.403	457.308	483.927	447.546	453.032	450.857
Sb01g042920	872.864	14.6357	794.897	842.289	668.592	1015.08	827.797	759.569	337.067	730.061	904.801	928.108	798.118	994.102	830.58	810.908	999.762	971.615	810.341	773.336	861.175	891.798	757.388	745.948	937.085	891.458	994.163	788.177	631.457	789.649	898.07	878.74	897.36	844.319	934.105	908.226	849.419	901.832	836.014	843.268	721.343	1044.44	964.746	1197.16	858.396	767.235	942.646	785.878	839.02
Sb04g029240	1531.15	14.6406	1485.55	1390.39	1351.64	1494.89	1577.42	1422.06	2073.18	1316.73	1496.52	1513.18	1389.26	1211.75	1503.21	1604.23	1692.83	1566.4	1279.06	1672.65	1664.72	1813.96	1476.09	1665.61	1262.77	1521.93	1250.85	1112.59	1146.54	1251.75	1653.08	1694.54	1698.87	1896.17	1593.92	1684.01	1916.78	1861.96	1369.6	1433.65	1375.67	1122.49	1660	1614.89	1754.8	1818.27	1533.5	1532.35	1702.72
Sb03g040235	1224.93	14.6428	1138.85	1219.54	1150.24	1105.34	1300.53	1181.67	466.202	1044.45	1297.02	1250.05	1225.5	1377.57	1233.09	1204.42	1515.02	1528.55	1245.48	1014.48	1070.28	1176.77	1185.35	1195.15	1078.85	1104.14	1226.01	1090.03	1042.85	1148.71	1249.74	1363.94	1197.08	1023.21	1128.28	1319.23	1480.92	1220.56	959.098	1090.24	1129.21	1134.33	1339.43	1699.36	1534.05	1248.16	1329.67	1265.83	1338.51
Sb01g018300	1256.57	14.6468	1287.35	1350.44	1311.59	1356.87	1358.43	1339.7	1041.38	1178.04	1115.98	982.396	948.034	1064.71	1005.32	1144.98	1385.49	1261.95	1373.88	1208.23	1373.2	1405.48	1430.43	1436.3	1412.76	1264.66	1371.67	1168.44	1077.8	1399.63	1183.2	1398.02	1374.77	1366.23	1090.89	1120.44	1506.47	1382.43	995.229	1104.35	1117.62	1017.29	1092.69	1745.73	1691.78	1308.34	1289.34	1355	1262.16
Sb03g030260	683.484	14.6473	696.471	567.183	648.723	925.695	697.893	618.07	1102.24	754.592	681.11	771.319	594.352	737.674	567.065	717.889	639.322	620.693	683.919	743.211	823.201	602.854	583.711	664.882	771.647	601.007	637.404	775.328	874.871	779.312	702.165	683.948	666.993	649.235	724.162	694.866	585.483	608.302	735.805	672.791	631.25	713.765	584.467	527.745	702.77	740.603	611.717	664.729	701.637
Sb02g003140	543.461	14.6583	425.679	517.881	570.107	468.968	488.636	575.702	776.278	633.816	495.443	490.041	422.581	489.699	613.95	547.946	598.313	556.712	552.175	522.972	523.578	474.475	539.902	529.9	707.905	526.511	613.732	642.41	611.059	603.926	563.408	630.041	580.602	546.041	604.839	536.635	523.106	595.815	459.335	555.628	457.409	524.143	458.058	464.388	447.373	509.821	473.398	611.836	669.328
Sb01g027390	862.91	14.6595	623.576	743.669	743.045	606.747	623.593	854.412	521.312	720.814	737.741	787.972	806.346	670.53	652.527	638.057	899.227	779.765	1040.19	914.342	828.569	917.687	1030.83	1024.29	850.057	823.646	808.582	819.443	825.893	901.235	776.991	856.366	904.248	842.975	704.219	878.66	1112.29	916.064	908.235	839.526	894.159	795.674	844.101	1126.11	1093.66	947.241	895.512	958.527	946.707
Sb02g034080	1616.3	14.6598	1444.01	1655.92	1734.76	1560.16	1089.06	1332.34	771.673	1756.42	1481.98	1452.08	1743.71	1523.54	1169.98	1617.07	1696.1	1638.96	1757.32	1949	1687.23	2119.18	1745.88	1731.68	1827.23	2128.47	2098.69	1753.53	1629.08	1585.75	1598.39	1677.64	1664.85	1477.03	1380.36	1802.07	1815.25	1856.46	1245	1375.34	1829.5	1596.98	1328.61	1624.45	1558.54	1605.9	1565.8	1566.46	1712.6
Sb01g005570	6604.98	14.6704	5564.62	5537.66	6546.76	4543.38	5962.91	5686.04	7795.53	5931.17	5456.95	5659.96	6706.86	4156.85	6433.02	6942.89	7116.36	7526.86	7080.98	7102.15	8763.97	8415.57	6582.83	6846.01	7707.38	7718.41	7839.41	6600.44	6394.63	6597.53	7105.2	6590.95	6887.04	6795.7	6851.74	6289.31	7427.19	7859.63	5230.34	5600	6598.38	4824.65	6221.15	7913.88	7333.29	7404.55	7402.11	6822.17	7637.54
Sb07g001405	1053.4	14.676	1099.04	1026.57	1002.12	1303.62	952.761	905.094	1544.46	1178.01	1054.25	1116.68	976.635	1174.94	945.632	1053.64	970.068	1033.75	1169.96	1264.59	1319.75	1050.83	1009.76	1026.49	1215.67	1042.12	1198.75	1093.04	1147.7	1238.85	1096.95	1032.16	1042.92	1021.67	1166.89	1003.83	881.796	981.173	1054.98	1081.06	852.727	1200.27	743.048	786.089	910.926	1156.32	914.236	944.177	1005.15
Sb03g003710	671.48	14.6869	611.917	612.337	528.811	783.035	664.296	472.619	882.264	662.993	632.672	753.05	529.561	674.743	544.433	616.742	709.122	671.738	735.629	777.663	897.527	645.374	585.076	635.876	789.292	643.19	703.219	695.926	821.497	752.78	799.53	639.094	653.093	687.525	772.082	612.556	619.14	550.742	888.602	628.815	669.111	690.943	627.073	587.964	799.999	724.488	574.68	602.855	646.93
Sb09g029780	483.304	14.6897	444.598	449.592	514.161	328.444	500.271	535.074	589.84	479.502	444.965	466.045	478.596	428.253	495.868	438.246	628.133	561.251	563.93	508.566	513.732	501.726	533.649	580.888	457.685	477.295	476.45	436.119	393.254	494.928	502.076	611.962	517.11	470.346	439.381	469.19	616.56	515.255	359.592	427.268	461.191	393.628	423.126	570.217	585.617	535.717	536.813	563.189	605.644
Sb04g029450	1508.96	14.6909	1406.46	1447.04	1594.24	1469.1	1208.28	1210.39	962.803	1327.88	1303.74	1196.71	1438.57	1480.42	1305.1	1464.88	1667.79	1707.09	1522.59	1414.85	1587.76	1470.27	1384.43	1386.67	1367.79	1650.33	1625.42	1471.66	1391.72	1495	1545.34	1640.33	1543.65	1670.33	1476.5	1908.94	2000.03	1501.57	1235.85	1300.19	1296.51	1649.09	997.886	2079.95	1869.87	1548.44	1674.02	1601.38	1460.05
Sb06g004040	1074.27	14.6927	1142.53	1299.43	1483.46	865.654	1160.08	1428.06	633.654	1444.95	1073.45	1017.86	1219.21	883.997	938.782	1096.3	1073.45	1106.5	1079.55	1076.02	1149.75	1236.26	1330.53	1077.86	1090.47	1272.32	1281.26	1241.74	1156.11	1001.82	1114.65	1013.15	1073.45	1033.83	935.669	1131.15	964.985	1120.09	989.923	943.587	1213.06	821.74	971.553	1171.05	1212.4	1127.38	1113.53	1153.76	1080.66
Sb08g006670	846.804	14.6933	793.39	734.037	631.435	936.457	771.331	815.481	1203.6	847.279	744.444	820.534	682.401	1005.58	652.79	828.157	730.633	865.661	1111.78	961.455	1090.05	815.014	857.445	829.897	972.627	900.28	883.694	932.79	980.122	1017.81	1019.46	867.936	816.155	841.254	998.688	986.933	772.803	812.388	920.338	794.957	726.775	921.51	787.194	712.591	850.533	954.404	748.564	870.039	825.317
Sb0013s009090	547.26	14.7001	427.779	454.68	437.822	496.265	440.332	477.358	755.373	538.971	482.262	522.461	454.805	452.661	466.869	566.431	668.089	661.304	583.319	607.15	678.814	645.131	564.051	538.349	669.179	618.096	612.123	596.407	594.18	558.701	635.54	584.769	601.992	623.981	592.651	522.755	599.747	627.409	491.451	459.364	425.914	473.965	478.994	741.288	712.136	618.623	517.219	548.417	550.528
Sb07g026050	632.217	14.7111	506.068	512.75	552.319	799.276	645.267	509.318	947.129	681.761	546.99	591.477	489.711	692.073	593.766	562.505	620.374	624.609	683.003	630.733	784.935	560.034	543.886	553.48	715.702	700.629	623.425	668.984	794.946	641.615	769.04	684.056	615.815	667.951	721.929	610.932	591.962	581.812	687.68	645.276	525.464	729.471	607.309	547.811	621.534	769.198	579.055	692.215	626.625
Sb07g020335	658.915	14.7151	535.983	638.798	558.792	653.984	510.217	476.15	581.698	520.293	565.733	531.936	559.709	729.882	532.631	509.781	636.058	606.709	740.661	685.621	750.929	841.301	670.965	648.548	874.201	765.356	961.319	814.781	582.425	784.229	542.952	579.718	536.097	571.299	593.124	795.677	752.942	681.829	678.574	640.335	684.859	824.466	730.924	853.155	783.697	664.267	641.171	666.417	648.057
Sb09g024670	512.319	14.7232	414.771	421.193	414.592	582.708	451.954	422.858	644.022	446.892	470.277	474.575	453.181	702.963	412.657	506.281	623.86	555.737	584.822	507.265	603.954	551.139	451.375	548.564	570.132	471.434	471.806	542.977	527.37	522.722	535.928	510.962	534.873	522.55	478.436	495.182	546.991	462.964	510.299	473.445	424.499	646.898	485.677	493.074	624.513	554.705	464.388	552.339	503.395
Sb01g002450	561.121	14.7265	553.892	526.544	560.546	816.681	518.669	457.444	434.305	527.478	531.597	587.193	511.315	734.199	504.386	490.257	653.086	515.312	652.409	657.196	583.836	702.271	576.873	588.597	544.688	454.06	620.402	614.983	420.019	480.894	504.492	627.266	586.675	590.677	653.839	595.741	669.189	489.372	499.109	571.257	449.838	680.09	489.676	592.228	667.031	436.669	632.803	603.182	525.849
Sb02g004930	578.262	14.7272	551.317	501.758	546.887	809.428	524.138	494.991	844.469	611.753	561.83	616.915	612.719	607.571	502.213	601.233	825.242	706.013	635.91	627.572	666.168	450.65	563.247	536.132	599.423	556.799	596.911	640.589	674.779	655.056	562.533	685.461	667.37	553.582	591.354	601.655	573.654	526.046	562.359	520.577	430.259	572.709	505.062	577.43	656.545	702.065	539.227	614.202	568.826
Sb07g023440	642.541	14.73	613.712	576.934	685.976	789.383	666.596	603.414	965.948	725.468	646.338	616.742	565.815	686.513	604.753	565.207	675.911	633.184	620.085	696.389	810.452	664.101	578.825	642.978	694.585	633.016	697.486	730.97	837.304	696.101	750.438	633.016	619.824	633.016	573.637	519.51	562.451	519.971	591.069	476.801	566.826	661.486	576.453	491.964	818.388	681.234	500.152	669.292	654.676
Sb04g008340	481.091	14.7374	325.741	374.172	430.602	441.554	371.074	417.587	511.289	339.77	369.654	395.53	394.377	422.921	446.384	432.665	525.319	498.855	506.339	466.932	578.263	520.373	492.751	556.248	602.628	523.963	525.948	465.694	441.779	515.128	482.193	539.736	510	515.459	482.167	500.228	527.191	493.02	457.466	436.688	402.04	442.065	584.095	666.551	637.72	512.306	524.083	513.7	473.531
Sb10g029440	479.915	14.7388	405.292	473.524	557.548	421.676	408.442	555.384	352.847	347.657	461.27	478.422	506.739	448.2	425.379	339.848	413.344	373.168	518.808	535.051	369.494	569.735	466.239	508.196	459.978	517.988	484.933	388.865	338.568	428.129	390.758	449.221	433.419	443.086	348.597	540.873	638.896	507.792	533.708	557.056	593.79	550.297	548.686	544.795	502.547	513.921	461.444	478.097	492.134
Sb04g019010	550.085	14.7643	587.682	396.859	532.18	610.692	529.92	520.231	929.433	708.813	529.427	543.095	512.753	621.321	521.83	537.978	618.403	597.983	518.585	592.74	643.255	498.114	537.102	464.857	530.399	601.605	555.177	598.208	630.474	666.376	641.215	575.815	521.551	577.078	567.06	511.995	547.89	520.893	500.866	488.401	451.74	451.711	407.305	531.586	579.679	544.892	525.451	576.576	650.375
Sb02g007770	1379.34	14.769	1218.27	1218.18	1229.2	1177.37	1309.29	1728.37	1329.21	1610.4	1187.42	1049.49	1265.69	1278.77	1442.73	1353.36	1723.44	1438.36	1298.17	1223.43	1605.91	1399.48	1460.56	1299.2	1582.63	1681.19	1734.02	1407.43	1306.59	1777.52	1270.51	1314.32	1320.26	1539.99	1307.01	1546.67	1526.22	1510.82	1072.59	1101.15	1179.42	964.148	1426.17	1900.24	1577.91	1353.4	1665.32	1432.63	1446.6
Sb03g009920	1279.12	14.7713	1521.65	1419.44	1420.78	1076.8	1550.7	1652.84	1915.57	1432.98	1494.23	1518.28	1574.05	1333.87	1510.65	1575.65	1693.33	1594.58	1216.54	1284.71	1433.04	1320.61	1024.86	1112.65	1267.53	1152.17	1522.29	1167.88	1194.12	1211.76	1229.11	1186.38	1258.8	1223.55	1183.46	937.009	1347.74	1224.12	1139.14	1113.5	1202.18	1039.88	1405.77	1251.55	1395.04	1234.31	1249.12	1075.58	1065.2
Sb08g010620	900.826	14.7735	947.768	871.939	740.197	1176.31	1035.96	764.036	1393.33	911.049	1065.66	1128.21	862.85	920.779	873.637	730.72	747.551	655.069	983.814	966.216	949.989	903.727	949.01	880.536	925.75	735.527	868.94	854.493	845.586	859.593	826.813	665.721	780.718	807.683	875.359	1097.33	895.373	921.845	1077.9	1071.97	797.832	1049.31	912.169	824.883	898.088	877.766	899.152	738.435	932.619
Sb01g050520	536.133	14.7756	507.972	451.97	672.295	404.964	638.018	676.58	638.779	461.344	516.894	435.714	476.721	430.721	659.937	526.095	590.819	616.385	639.318	564.155	532.598	468.145	466.693	505.036	469.582	482.804	395.596	456.265	643.257	576.385	520.755	576.918	545.873	564.196	589.131	494.216	605.554	560.255	474.38	566.461	536.429	343.023	586.3	523.885	584.643	607.243	513.403	521.271	565.725
Sb07g024840	1163.42	14.7786	1196.39	1081.18	972.168	1508.99	1219.05	939.339	1972.5	1198.88	1306.16	1225.17	1078.77	1376.02	1007.31	1264.56	1042.86	1193.19	1220.25	1248.13	1543.11	1174.07	1036.86	1120.83	1298.83	1189.18	1199.83	1166.79	1385.13	1231.36	1310.66	1167.55	1031.01	1082.42	1147.16	1061.2	1017.24	1009.61	1328.47	1080.68	996.292	1110.07	906.339	1008.79	1335.43	1199.64	935.9	1066.43	1076.66
Sb02g003870	6426.54	14.784	5579.17	5529.45	6373.91	4672.19	5851.52	5663.5	7866.18	5464.07	5553.17	5435.77	6760.12	4289.02	6344.22	7267.71	7172.24	6902	6795.99	6280.95	8352.8	7987.81	6638.37	6498.5	7560.42	7767.38	8004.55	6474.13	5893.32	6267.22	6944.7	6307.31	6917.93	6527.41	6885.8	6281.36	7131.9	7134.89	4945.33	5275.84	6562.23	4588.17	6474.13	7461.25	7177.78	7537.07	7138.92	6829.47	6883.53
Sb07g029110	2092	14.7895	2207.93	1974.11	2733.19	1851.2	2782.87	2735.46	2085.45	2224.53	2085.75	1994.8	2231.9	1700.38	2244.16	2674.02	2059.94	2516.81	2205.55	2392.61	1603.54	2032.03	2035.29	2302.84	1625.88	1591.44	1784.79	2037.61	1975.93	2225.84	1983.49	2303.26	2109.74	2430.55	2286.81	2320.03	2020.59	2578.66	1730.57	1871.66	2137.67	1793.51	1859.99	2004.74	1922.82	2146.88	2522.52	1989.28	2507.45
Sb01g034980	1900.38	14.7936	1967.42	2112.86	2707.08	1602.31	2160.53	2748.38	1627.83	2399.89	1978.24	2083.22	2523.12	1546.42	2052.26	2158.68	2579.94	2332.12	1996.62	2000.11	1916.93	2041.42	2098.54	1764.22	2266.18	2314.01	2450.98	2038.15	1838.38	1953.05	1900.72	1834.87	1997.57	2027.97	1600.86	1812.32	1722.38	1873.43	1602.87	1728.55	1789.05	1513.64	1672.81	1756.87	1677.71	1757.17	1656.28	1639.18	1797.48
Sb10g023340	11481.3	14.8014	10212	9824.32	14607.9	8215.71	13557.8	12879	9159.93	9934.04	9832.02	9735.82	13534.3	8820.39	13395.2	12062.3	13695.4	12886.6	10945.8	10755.2	11959.8	12256.3	11009.7	11521.4	11819.6	11905.5	11595.4	10399.9	10720	10591.9	12435.6	13485	13227.9	12585.4	12295.2	9011.06	12244.6	11224	10040.4	9424.75	12731.3	7907.63	12616.7	13325.1	13155.3	12112.6	11895.3	12433.2	11622.8
Sb02g031800	1515.41	14.8232	1233.07	1006.55	1216.43	1549.33	1513.69	1036.28	1431.83	1452.89	1352.06	1375.49	1164	1529.39	1306.55	1564.55	1663.04	1626.84	1655.71	1455.37	1529.6	1685.42	1450.2	1551.9	2155.97	1565.84	1619.92	1804.49	1586.78	1578.03	1940.68	2043.1	1871.53	1551.74	1698.45	1240.76	1338.73	1250.52	1353.89	1595.93	1499.84	1545.41	1284.7	1345.52	1255.68	1588.31	1318.9	1545.09	1489.1
Sb07g023520	670.913	14.8234	560.466	572.857	811.859	506.003	643.783	992.589	803.968	725.767	626.902	612.054	756.625	560.465	629.815	603.028	719.211	637.032	756.469	680.75	686.308	702.665	731.814	675.22	705.024	768.24	719.794	719.96	739.391	736.914	549.448	595.445	614.415	622.652	591.695	750.185	733.718	770.974	542.558	524.524	646.475	549.349	689.172	700.459	832.471	791.996	634.785	668.13	777.394
Sb01g019080	567.965	14.8264	526.134	490.067	775.535	571.767	565.642	654.966	899.687	605.443	465.079	423.398	650.913	475.016	545.804	595.232	565.744	584.07	610.876	658.049	459.46	458.431	609.222	666.988	453.274	451.753	448.218	666.452	563.832	707.277	488.536	543.18	465	514.327	579.755	720.408	632.35	583.867	552.625	533.148	672.453	485.802	612.715	536.878	565.305	646.14	570.403	569.053	575.609
Sb01g037240	1147.46	14.8483	1186.33	1020.02	1109.54	1572.7	1207.21	1143.17	1793.99	1281.52	1158.19	1136.78	970.204	1361.25	1141.3	1099.83	1103.26	1109.92	1305.6	1177.37	1222.17	930.712	1094.03	1066.93	1209.64	1027.69	1050.96	1210.25	1520.25	1128.56	1158.98	1088.24	1181.07	1133.43	1356.33	1197.89	1071.81	1093.96	1346.07	1294.74	929.341	1280.41	989.945	893.971	1172.2	1226.47	1170.88	1144.14	1196.48
Sb03g015000	1202.88	14.8508	994.848	1055.48	1173.25	966.065	1244.52	1321.88	527.863	1214.25	1203.5	1060.69	1333.08	1027.2	1297.5	1337.22	1322.33	1199.9	1208.29	1057.54	1035.13	1094.46	1284.96	1034.49	1035.92	1320.63	1217.15	1059.51	1021.6	1110.25	1291.58	1273.51	1347.47	1267.82	1123.22	1506.07	1154.27	1151.53	1219.92	1168.75	1258.11	1194.04	1587.7	1393.31	1169.97	1137.09	1294.4	1169.65	1170.54
Sb03g003990	1340.22	14.8547	1031.25	1016.31	1169.84	994.317	1726.41	1099.98	1360.06	1155.59	1000.31	1011.05	1151.35	1009.22	1313.36	1203.4	1436.96	1340.78	1322.87	1227.17	1354.81	1431.66	1343.22	1442.64	1094.4	1212.37	1302.87	1275.96	1251.33	1145.65	1303.51	1420.57	1400.17	1348.81	1310.83	1518.86	1575.98	1291.12	1375.27	1162.17	1417.88	1233.15	1794.97	1837.64	1839.06	1498.14	1487.05	1385.05	1467.93
Sb10g002630	1001.59	14.856	923.274	970.888	1275.26	779.779	1285.45	1313.81	865.737	885.124	967.973	916.008	1154.49	739.085	1007.02	892.453	1040.29	1057.4	961.324	968.339	873.422	1007.47	1125.92	1076.8	994.889	940.25	1043.02	882.572	983.033	1023.11	883.233	933.202	923.822	839.264	859.317	1002.63	953.968	1077.76	974.657	897.47	1051.48	763.454	1234.6	1005.07	992.923	1016.02	992.221	991.275	1056.14
Sb10g014850	870.558	14.8567	669.604	701.997	766.037	635.774	849.741	862.166	563.163	677.809	658.869	623.452	672.35	639.694	760.041	803.422	868.684	891.286	1037.24	899.505	934.636	1074.03	1057.34	975.011	983.803	978.373	940.306	859.307	834.514	998.436	975.917	904.187	1035.1	953.824	887.397	757.218	1062.64	921.65	741.322	767.81	856.521	777.136	1078.33	1013.31	928.241	976.002	805.912	891.902	893.484
Sb09g016167	975.805	14.8621	1143.56	716.515	778.976	1235.9	1034.75	751.916	1353.18	763.563	922.198	882.294	867.966	1064.73	896.668	918.471	907.013	996.61	953.079	971.114	1038.53	976.803	875.762	1062.22	1192.94	1108.69	1115.07	989.952	1052.25	998.788	974.752	1092.38	1052.44	953.243	1179.82	817.039	1005.26	930.312	973.027	710.56	954.028	972.231	1099.14	786.14	941.277	968.724	770.935	866.706	926.71
Sb07g014940	3797.93	14.8805	3623.51	3906.57	3586.9	3674.14	3378.15	2754.75	4930.99	3870.23	3942.15	4044.51	3434.53	3975.67	3851.47	4692.55	3525.93	4102.4	3396.55	3200.93	4251.83	4441.99	3950.11	4067.88	4556.38	3771.97	5133.04	4598.32	3937.76	4034.41	4463.21	3763.37	4291.87	4634.35	5034.84	3650.58	2998.75	3347.97	3597.39	3773.64	3530.88	4153.05	3673.73	4309.11	3664.43	3502.25	4309.61	3629.54	3502.16
Sb10g024540	672.025	14.8834	695.913	624.443	593.504	916.792	627.197	584.413	1004.54	727.77	663.158	686.363	599.104	904.95	567.927	636.359	612.182	631.509	704.506	737.732	653.371	574.576	635.74	654.691	725.315	607.547	624.901	753.808	752.471	694.045	630.744	656.288	639.717	613.644	713.326	636.436	670.154	621.211	624.701	740.514	603.395	769.507	563.686	559.16	576.244	624.078	648.952	729.359	667.676
Sb06g019970	2167.48	14.8844	1980.61	1912.82	1972.61	1813.75	2311.48	2069.15	1450.85	2104.77	2237.99	2133.52	2002.22	1931.28	2283.86	2018.24	2090.56	1967.04	2563.27	2502.14	2390.74	2679.1	2302.01	2440.06	2927.3	2361.43	2804.25	2309.67	2134.75	2424.17	2177.39	2181.7	2405.34	2492.52	2416.16	1970.5	1925.48	2330.9	1831.41	2048.85	1957.81	1990.13	2272.43	2040.78	1743.34	1899.99	1778.58	1899.14	2080.56
Sb07g006890	625.189	14.8866	636.003	581.36	683.758	441.711	440.221	616.164	524.215	430.317	715.031	636.241	706.2	445.08	614.772	620.863	654.298	628.907	766.188	687.585	714.77	686.445	605.457	616.612	800.59	642.692	645.744	521.454	501.939	765.772	615.423	653.827	637.751	739.306	544.831	637.234	628.673	814.702	597.32	597.427	666.107	420.615	663.753	687.751	609.071	695.32	508.77	507.868	610.616
Sb02g024710	489.53	14.887	373.423	442.302	388.249	321.387	557.545	439.696	614.241	514.576	357.047	417.982	379.876	345.027	477.181	466.522	438.323	447.754	451.15	448.38	509.441	439.902	476.014	391.18	576.037	504.563	519.459	473.731	474.097	425.84	548.485	539.963	580.758	539.369	578.801	510.626	657.861	390.51	536.529	488.916	427.036	465.67	645.669	547.767	632.474	556.695	509.617	623.001	494.792
Sb01g042990	3104.18	14.8894	2650.22	2799.98	2349.93	2177.88	3126.5	2641.38	1350.07	2748.64	2604.75	2652.72	2327.26	2337.92	2883.22	3155.64	2947.21	3227.23	3520.02	3380.81	3311.18	3876.85	3540.03	3312.32	3576.81	3348.2	3636.64	3034.03	2944.33	2905.47	3245.02	3152.15	3293.58	2821.36	2970.31	2773.36	3354.41	3443.48	2894.54	2612.1	3300.64	2751.69	4021.64	3497.15	3275.05	3254.8	3193.6	3461.85	3317.45
Sb08g004210	610.754	14.8912	457.94	558.782	506.547	744.211	619.789	538.554	862.116	636.689	480.203	592.628	438.455	672.305	588.574	546.974	606.151	651.019	684.555	640.133	645.64	560.068	540.849	588.973	764.222	717.902	574.359	658.221	726.022	640.357	761.484	692.412	677.959	719.185	671.467	559.7	544.219	578.83	544.736	577.556	524.816	672.656	568.903	516.094	546.148	571.035	597.527	624.536	555.509
Sb09g004190	1170.21	14.8937	1022.17	1158.87	1131.24	1572.47	860.918	1082.03	724.25	1083.03	960.71	934.377	988.267	1143.59	854.176	931.806	1171.74	1004.38	1653.73	1429.95	1331.87	1352.14	1306.23	1304.92	1295.82	1195.86	1401.51	1115.51	1009.02	1263.26	968.787	990.667	1025.71	1020.59	882.717	1330.25	1336.69	1214.01	1136.15	1082.07	1058.98	1262.39	1058.2	1291.42	1174.6	1148.8	1147.04	1081.37	1151.53
Sb02g003380	1109.22	14.8987	1392.95	993.033	1191.15	1197.35	1651.53	1166.52	1368	1301.45	1175.23	1084.67	1072.77	888.333	1370.29	1212.15	1268.74	1180.07	1182.07	1076.41	1158.76	915.721	1371.78	1099.53	1223.09	954.899	882.391	1238.3	1090.46	1128.83	1038.61	1237.58	1140.92	1088.32	1323.6	1128.38	985.891	1000.94	1330.25	1053.26	1037.65	824.306	1110.36	884.618	1253.16	1118.65	1012.37	1057.3	1105.16
Sb03g009540	1453.85	14.9035	1712.57	1446.89	1363.92	1641.99	1637.88	1616.16	2206.02	1641.69	1713.78	1559.65	1744.83	1724.37	1536.33	1761.94	1669.51	1813.36	1457.63	1501.43	1541.1	1155.31	1281.6	1330.69	1615.13	1423.86	1400.12	1642.26	1743.38	1495.4	1534.57	1630.13	1588.9	1550.73	1807.59	1229.47	1361.63	1400.12	1356.43	1206.77	1225.2	1287.82	1368.83	1266.79	1596.99	1585.85	1399.13	1437.75	1572.48
Sb03g030370	6904.9	14.9042	6225.41	5974.42	7350.2	5052.23	6195.38	6925.44	4555.47	7632.93	6203.46	5903.45	7335.2	5061.22	6133.11	7240.55	8713.34	8380.58	8016.43	7079.38	7169.31	8310.9	6290.25	6917.72	7113.82	6036.59	7337.95	6099.57	5815.7	6006.88	7506.95	8331.11	7908.32	7493.32	6788.45	7232.11	8687.02	7654.43	5667.14	5954.99	6908.78	5250.87	7033.38	8827.25	8898.49	7583.75	7280.22	8054.39	7523.82
Sb07g026050	843.888	14.9057	629.357	684.162	717.558	892.305	769.276	667.749	1272.26	929.673	700.484	839.327	638.687	799.67	786.606	703.424	809.034	866.591	924.426	890.3	951.873	709.2	701.779	765.181	945.118	892.395	692.525	919.461	988.655	836.051	978.536	921.806	838.7	870.054	904.537	825.512	865.689	773.778	917.03	898.765	720.497	857.75	805.924	743.831	744.052	828.565	844.949	870.376	897.842
Sb10g005960	1109.91	14.9062	1241.08	1075.53	1021.33	1421.92	1052.45	1063.05	854.62	919.131	1109.05	975.187	906.38	1255.18	1176.92	900.288	1035.13	1007.54	1343.33	1246.5	1082.27	1134.11	1215.26	1050.31	1269.34	1182.23	1361.02	1112.23	967.909	1081.45	910.269	1001.79	891.57	899.277	888.458	1436.14	1123.51	1444.65	988.02	1120.34	1038.34	1139.84	1165.21	1589.87	1199.52	1271.73	1291.24	1067.73	1223.58
Sb08g006230	1004.67	14.9073	925.62	956.778	1193.21	1045.5	1275.55	944.885	1428.78	887.904	1170.15	1139.43	1102.83	1077.22	1226.18	1154.71	1210.07	1126.24	1026.64	1075.97	1209.86	837.037	1103.37	833.452	914.841	1043.1	1098.77	1044.14	992.486	1002.3	859.52	1079.07	937.143	1146.54	1016.9	1159.29	1015.17	1021.38	786.759	998.74	674.269	849.19	1048.23	972.954	1055.94	1174.81	889.52	958.237	1009.49
Sb01g007270	2720.3	14.9112	2371.48	2080	2952.93	1726.56	2652.94	2326.93	1261.42	2173.44	2367.11	2376.76	3023.61	2278.84	2353.97	2484.66	3105.9	2803.93	3276.19	2869.64	3130.63	3066.51	3085.2	3125.8	2861.06	2710.2	3177.56	2443.79	2106.14	2365.39	2690.96	2790.82	3165.41	2393.21	2105.81	2478.07	2783.01	2897.43	2829.35	2351.77	3404.23	2424.14	2824.73	3362.65	3325.38	3106.38	2349.56	2703.02	2918.72
Sb04g034790	747.134	14.9147	668.794	697.491	681.234	576.18	611.222	752.377	554.964	661.826	780.578	697.356	694.455	605.992	697.138	781.851	1013.56	940.768	673.386	635.991	876.17	759.636	662.55	781.978	759.74	853.2	875.905	584.476	498.922	632.009	699.778	775.223	859.045	884.878	746.957	872.958	814.802	813.124	612.644	737.67	722.175	753.051	701.522	1057.44	875.23	736.962	783.002	728.244	765.906
Sb04g007370	522.28	14.9148	509.373	427.692	446.867	604.791	470.477	469.958	763.493	552.415	456.635	489.031	461.384	650.373	432.019	527.085	456.668	480.911	537.329	615.141	582.557	509.482	421.227	590.669	604.43	578.726	465.381	536.174	629.894	574.913	602.583	494.473	544.983	573.869	569.439	486.845	524.481	557.059	556.099	489.811	449.101	532.312	415.727	466.102	584.717	592.037	514.823	490.344	504.53
Sb03g009580	2816.47	14.9168	2901.51	2858.58	2717.38	2320.52	3264.5	2537.38	2220.31	3087.22	2716.58	2594.72	2756.31	2280.59	3459.44	2936.53	2397.4	2717.57	3287.08	3154.86	2303.75	3067.93	2906.08	2959.84	3283.29	3370.4	2947.15	2835.78	3099.08	2872.2	3334.45	3278.49	3039.84	2792.26	3387.42	2515.07	2830.79	2909.18	2428.63	2563.8	2812.52	2316.21	3318.29	1944	2144.59	2815.46	2562	2947.87	2814.17
Sb10g003285	786.403	14.9235	830.057	753.156	707.682	1058.35	934.008	711.185	1233.62	845.017	871.345	883.61	791.654	1094.81	709.937	788.997	716.245	786.039	696.222	807.788	847.055	703.197	756.659	712.864	796.439	720.716	811.201	820.744	928.357	801.009	904.307	774.819	757.028	826.2	932.169	739.037	711.755	687.965	887.07	668.752	710.066	723.654	688.904	661.256	875.938	857.548	645.037	763.705	772.512
Sb09g016220	475.912	14.9262	549.649	413.612	429.084	571.44	441.21	441.221	707.326	493.482	499.074	437.239	384.092	589.007	415.812	396.159	459.807	450.309	512.05	483.964	538.465	438.409	388.625	371.862	531.997	452.447	489.546	448.544	520.992	461.934	548.287	509.93	475.476	499.512	568.385	462.252	455.461	410.658	551.582	531.882	394.661	556.695	520.601	421.118	496.172	469.338	420.677	445.108	462.516
Sb06g018290	1363.74	14.9262	1268.97	1043.45	1030.89	1692.05	1444.31	971.593	1649.63	1301.69	1338.76	1336.8	1031.87	1386.12	1038.65	1284.45	1305.97	1336.71	1548.17	1281.27	1739.9	1309.82	1142.24	1211.19	1785.15	1392.95	1522.38	1492.88	1567.99	1275.8	1676.3	1370.3	1551.87	1440.51	1686.29	1279.93	1234.61	1176.47	1630.81	1483.74	1236.21	1512.19	1529.32	1142.42	1500.64	1393.97	1217.39	1321.18	1185.77
Sb09g029960	720.756	14.927	625.71	545.462	754.818	833.838	783.537	718.906	1125.51	651.227	657.595	674.941	681.904	826.338	923.269	897.469	753.381	883.892	719.391	910.952	837.06	786.819	642.888	709.637	754.385	661.942	719.902	829.012	844.606	777.324	825.818	854.211	808.966	824.962	861.333	694.404	673.155	675.198	658.065	671.64	558.247	721.969	582.66	595.822	670.725	754.887	731.554	692.033	709.862
Sb01g027690	1284.53	14.9272	1269.84	1397.77	1546.41	1024.81	1280.36	1160.92	633.555	1026.05	1599.5	1508.98	1392.1	1119.63	1281.95	1163.86	1430.75	1355.08	1137.77	926.764	1169.44	1287.16	1094.19	1115.86	1284.16	970.889	1448.97	1212.72	921.694	1233.17	1152.08	1190.56	1163.18	1215.97	1272.31	1177.1	1253.11	1247.74	1463.82	1545.06	1423.35	1245.37	1397.06	1598.85	1298.39	1173.59	1166.13	1128.45	1212.64
Sb02g008750	819.552	14.9318	791.763	745.056	750.971	927.451	880.114	794.178	1408.29	990.391	743.093	866.797	698.684	789.221	781.09	719.191	813.332	815.781	880.417	961.268	1057.32	723.26	792.578	740.352	869.916	811.003	797.113	928.849	1030.95	948.693	863.841	853.813	819.792	791.016	776.014	864.853	707.303	774.527	805.52	799.505	738.904	886.839	700.528	649.905	856.306	896.906	693.569	781.889	849.089
Sb03g042710	1677.74	14.936	1733.62	1824.88	1428.37	1381	1915.96	1428.41	618.576	1320.12	1809.59	1610.08	1467.58	1383.45	1571.06	1703.49	1691.29	1900.66	1776.42	1513.99	1917.28	1849.96	1735.56	1594.38	1801.51	1599.88	1858.16	1418.28	1453.68	1542.02	1678.14	1881.17	1758.28	1594.32	1658.74	1470.03	1798.41	1772.77	1814.76	1643.13	1646.71	1550.15	1974.27	2040.27	1889.35	1628.14	1633.04	1603.15	1580.92
Sb03g031760	794.378	14.9459	900.492	758.327	1061.4	636.028	1043.79	1047.45	479.818	646.413	926.668	829.202	1031.82	759.719	992.738	739.711	869.239	804.609	823.501	656.084	795.32	682.668	731.856	809.326	756.146	770.313	837.447	694.438	699.688	690.918	694.237	720.473	666.797	782.896	688.358	703.1	730.485	717.858	806	780.89	924.297	788.348	847.287	774.553	763.706	671.535	681.578	664.724	729.542
Sb03g045660	489.375	14.9513	573.028	580.898	508.919	635.145	502.145	406.896	815.999	500.047	455.917	532.897	488.575	638.528	440.075	468.769	441.9	495.874	466.673	489.547	591.964	378.569	403.493	479.667	475.344	452.57	471.763	478.079	568.485	482.178	477.995	446.493	475.471	461.328	552.15	475.344	403.252	475.344	470.964	526.633	442.608	554.717	430.667	388.94	473.864	479.762	401.161	475.344	457.943
Sb03g036410	1051.23	14.9584	958.376	1050.6	1076.21	783.762	834.822	870.635	913.843	995.369	974.96	892.464	1103.89	901.548	937.76	1147.89	1328.7	1179.13	945.591	967.073	1096.85	1224.06	909.996	910.07	1154.06	1114.41	1249.42	1000.16	978.774	1078.7	1086.42	1076.28	1155.82	1147.71	1031.77	1359.58	1112.49	1145.16	929.372	970.281	1325.41	1107.19	1217.76	1319.72	1086.6	1128.56	1191.92	1147.61	996.925
Sb10g000410	1028.32	14.9676	726.178	922.585	867.365	796.08	1037.78	781.51	561.053	849.086	838.801	892.722	876.069	891.322	1027.41	986.443	969.122	1088.65	1043.45	968.95	1237.47	1270.68	1078.47	1074.81	1126.59	1066.07	1206.49	1032.4	918.096	1048.63	1168.98	1078.26	1138.48	1003.15	1163.26	1005.88	1084.96	1073.73	957.031	957.843	1103.67	958.866	1308.63	1341.28	1278.53	1047.74	1110.88	1081.83	1055.43
Sb08g002890	4248.31	14.9714	3613.89	3917.63	5285.94	3510.67	4417.95	4723.2	3809.29	3094.94	3368.25	3447.85	4694.57	3467.86	4373.79	3607.47	4289.68	3935.66	4344.63	4068.55	5284.31	4779.7	4256.56	4197.65	4998.54	4996.29	5264.07	3249.91	3349.54	3529.15	3922.92	3844.18	4044.59	3682.49	3392.33	4441.8	4971.84	3948.97	3696.44	3663.26	5375.75	3963.56	4719.12	5015.11	5055.77	4376.54	4096.45	3973.1	3933.4
Sb04g004690	5183.64	14.9744	4954.36	4539.46	7078.4	3883.89	5492.15	5756.57	4431.64	4428.23	4828.49	4454.45	6615.87	4729.21	5682.91	5877.86	4442.63	4717.46	4231.75	4724.76	4918.65	4386.12	5673.55	5577.45	4927.05	5263.72	5751.79	4947.91	4894.05	5220	5267.69	4578.69	5017.55	5750.58	4883.68	4747.69	6390.65	5192.73	4384.85	4638.17	6395.84	4456.82	4916.73	6105.48	6062.35	5202.05	5875.73	5466.26	5694.34
Sb08g020390	501.952	14.9795	602.125	536.003	449.885	614.522	565.376	492.066	846.927	519.508	574.829	569.116	501.322	570.237	498.944	445.735	490.201	502.81	510.575	506.634	528.262	513.19	447.679	465.488	519.676	487.572	455.34	514.462	589.41	505.403	542.97	500.443	456.7	475.748	469.044	397.394	441.173	392.59	558.05	549.453	417.402	587.163	376.39	419.053	494.517	493.117	406.861	441.263	457.629
Sb02g023350	526.506	14.9851	442.4	438.166	535.997	667.921	509.728	405.29	837.113	520.023	556.704	522.712	421.862	510.906	433.576	502.332	532.655	497.56	494.674	515.168	558.5	528.201	512.219	514.858	538.33	484.609	450.749	628.647	543.459	583.137	569.935	562.438	539.401	627.166	605.955	641.281	575.752	660.215	572.799	530.639	481.585	464.305	428.573	507.55	565.055	563.726	533.647	602.014	642.953
Sb07g004200	1103.15	14.9974	961.666	931.809	919.804	969.647	1129.31	1036.85	1686.45	1213.02	981.987	1120.94	905.287	875.889	1070.43	1189.75	1285.89	1062.38	1165.88	1297.34	1376.26	1159.47	1082.94	1052.23	1279.53	1468.86	1287.4	1164.31	1351.52	1273.49	1338.72	1204.11	1129.99	1255.99	1330.42	1234.69	1089.97	1155.35	1008.65	1080	924.365	889.907	999.187	1050.42	1254.09	1275.16	1060.3	1091.02	1199.49
Sb03g026240	1075.97	14.9983	950.538	962.144	921.481	833.824	989.329	1045.42	459.138	877.505	998.028	898.605	997.538	771.434	820.407	941.189	1049.25	995.592	1306.6	1187.27	1108.24	1233.98	1282.18	1101.53	1254.35	1050.46	1230.49	987.044	911.763	1119.34	1056.5	986.94	1003.18	954.837	951.56	1089.17	1171.48	1343.13	1050.75	1014.33	1086.71	945.826	1196.02	1270.37	1080.12	1111.79	1076.28	1068.72	1244.07
Sb10g006550	569.683	14.9991	610.368	464.65	443.852	755.429	616.908	487.571	791.206	536.092	552.282	539.377	487.559	874.85	496.297	577.54	581.616	605.512	562.183	571.711	731.858	596.322	524.813	571.511	680.072	558.541	576.032	578.687	635.569	568.319	601.407	526.137	555.655	595.002	573.807	534.044	556.053	519.43	659.982	541.769	513.831	574.081	501.46	524.003	689.505	601.437	501.633	558.541	528.863
Sb02g033250	2425.49	15.0046	2610.78	1951.92	2303.83	2742.56	2275.55	1859.67	3882.03	2370.15	2362.53	2485.89	2239.56	2626.56	2091.43	2194.53	2162.88	2371.62	2374.32	2584.44	3186.99	2687.92	2443.24	2792.62	2647.67	2290.76	2421.26	2321.3	2395.36	2258.03	2586.21	2258.27	2370.59	2618.93	2459.24	2141.9	2119.2	2160.76	2550.04	2195.94	2660.07	2565.72	2144.09	2060.67	2445.01	2567.06	2120.71	2087.5	2248.38
** Ubiquitin-conjugating enzyme
[truncated: 32 more columns]
