# Supplementary material for: A Sorghum bicolor expression atlas reveals dynamic genotype-specific expression profiles for vegetative tissues of grain, sweet and bioenergy sorghums
Source: BMC Plant Biol. 2014 Jan 23;14:35. doi: 10.1186/1471-2229-14-35 (PMC3925131; doi:10.1186/1471-2229-14-35)
Supplement: Additional file 10 — List of small RNAs (sorghum, maize and sugarcane) included in microarray design. [file 1471-2229-14-35-S10.xlsx]

## Sheet: Sheet1
Additional file 10: List of small RNAs (sorghum, maize and sugarcane) included in microarray design
PMRD sequences were obtained at the plant microRNA database http://bioinformatics.cau.edu.cn/PMRD/.
fRNAdb sequences were obtained at the functional noncoding RNA sequence database http://www.ncrna.org/frnadb/
PMRD_Sorghum bicolor (Sorghum) miRNA	PMRD_Sorghum bicolor (Sorghum) miRNA	PMRD_Zea mays (Corn) miRNA	PMRD_Zea mays (Maize) miRNA	PMRD_Saccharum (Sugarcane) miRNA	PMRD_Saccharum (Sugarcane) miRNA	fRNAdb (Sorghum bicolor)	fRNAdb (Sorghum bicolor)	fRNAdb (Zea mays)	fRNAdb (Zea mays)	fRNAdb (Sugarcane)	fRNAdb (Sugarcane)
Stem-loop sequences	Mature sequences	Stem-loop sequences	Mature sequences	Stem-loop sequences	Mature sequences	ID	Description	ID	Description	ID	Description
sbi-MIR156a	sbi-miR156a	zma-MIR156a	zma-miR156a	ssp-MIR167	ssp-miR167	FR401736	5.8S ribosomal RNA (rRNA)	FR299237	5.8S ribosomal RNA (rRNA)	FR055686	Group II intron
sbi-MIR156b	sbi-miR156b	zma-MIR156b	zma-miR156b	ssp-MIR168	ssp-miR168	FR126945	precursor micro RNA (miRNA) mir-164	FR282092	Group II intron	FR111223	transfer RNA (tRNA), GAT (Ile/I) Isoleucine
sbi-MIR156c	sbi-miR156c	zma-MIR156c	zma-miR156c			FR092110	C/D box guide small nucleolar RNA (snoRNA) R12	FR301119	Group II intron	FR244794	transfer RNA (tRNA), GGT (Thr/T) Threonine
sbi-MIR156d	sbi-miR156d	zma-MIR156d	zma-miR156d			FR024455	precursor micro RNA (miRNA) mir-172c	FR234963	transfer RNA (tRNA), CAT (Met/M) Methionine	FR103328	transfer RNA (tRNA), GAA (Phe/F) Phenylalanine
sbi-MIR156e	sbi-miR156e	zma-MIR156e	zma-miR156e			FR060613	precursor micro RNA (miRNA) mir-156c	FR077192	transfer RNA (tRNA), CAT (Met/M) Methionine	FR043851	transfer RNA (tRNA), GAT (Ile/I) Isoleucine
sbi-MIR156f	sbi-miR156f	zma-MIR156f	zma-miR156f			FR084780	precursor micro RNA (miRNA) mir-160b	FR202821	5.8S ribosomal RNA (rRNA)	FR313592	transfer RNA (tRNA), GAT (Ile/I) Isoleucine
sbi-MIR156g	sbi-miR156g	zma-MIR156g	zma-miR156g			FR087762	precursor micro RNA (miRNA) mir-172a	FR378790	transfer RNA (tRNA), TGA (Ser/S) Serine	FR334481	transfer RNA (tRNA), GAT (Ile/I) Isoleucine
sbi-MIR156h	sbi-miR156h	zma-MIR156h	zma-miR156h			FR091580	precursor micro RNA (miRNA) mir-160e	FR009172	5.8S ribosomal RNA (rRNA)	FR360253	transfer RNA (tRNA), GAT (Ile/I) Isoleucine
sbi-MIR156i	sbi-miR156i	zma-MIR156i	zma-miR156i			FR194965	precursor micro RNA (miRNA) mir-172b	FR022869	5.8S ribosomal RNA (rRNA)	FR361165	transfer RNA (tRNA), GAT (Ile/I) Isoleucine
sbi-MIR157	sbi-miR157	zma-MIR156j	zma-miR156j			FR203951	precursor micro RNA (miRNA) mir-160a	FR035707	5.8S ribosomal RNA (rRNA)	FR101425	transfer RNA (tRNA), TTG (Gln/Q) Glutamine
sbi-MIR159	sbi-miR159	zma-MIR156k	zma-miR156k			FR216966	precursor micro RNA (miRNA) mir-166d	FR096962	5.8S ribosomal RNA (rRNA)	FR286796	transfer RNA (tRNA), GAA (Phe/F) Phenylalanine
sbi-MIR159b	sbi-miR159b	zma-MIR156l	zma-miR156l			FR246000	precursor micro RNA (miRNA) mir-167b	FR112226	5.8S ribosomal RNA (rRNA)	FR323811	transfer RNA (tRNA), CAT (Met/M) Methionine
sbi-MIR160a	sbi-miR160a	zma-MIR156l	zma-miR156l*			FR251647	precursor micro RNA (miRNA) mir-169a	FR159491	5.8S ribosomal RNA (rRNA)	FR369828	transfer RNA (tRNA), TCT (Arg/R) Arginine
sbi-MIR160b	sbi-miR160b	zma-MIR156m	zma-miR156m			FR272806	precursor micro RNA (miRNA) mir-160d	FR211541	5.8S ribosomal RNA (rRNA)	FR009709	Group I intron
sbi-MIR160c	sbi-miR160c	zma-MIR156n	zma-miR156n			FR276821	precursor micro RNA (miRNA) mir-166c	FR237946	5.8S ribosomal RNA (rRNA)	FR401736	5.8S ribosomal RNA (rRNA)
sbi-MIR160d	sbi-miR160d	zma-MIR156o	zma-miR156o			FR294481	precursor micro RNA (miRNA) mir-166b	FR279054	5.8S ribosomal RNA (rRNA)	FR057270	mature micro RNA (miRNA) miR-408e-3p
sbi-MIR160e	sbi-miR160e	zma-MIR156p	zma-miR156p			FR328337	precursor micro RNA (miRNA) mir-156b	FR306519	5.8S ribosomal RNA (rRNA)	FR191789	precursor micro RNA (miRNA) mir-168b
sbi-MIR160f	sbi-miR160f	zma-MIR156q	zma-miR156q			FR345731	precursor micro RNA (miRNA) mir-167a	FR115457	5.8S ribosomal RNA (rRNA)	FR201585	mature micro RNA (miRNA) miR-168b-5p
sbi-MIR162	sbi-miR162	zma-MIR156r	zma-miR156r			FR355662	precursor micro RNA (miRNA) mir-160c	FR046841	5.8S ribosomal RNA (rRNA)	FR290715	precursor micro RNA (miRNA) mir-159b
sbi-MIR164	sbi-miR164	zma-MIR157m	zma-miR157m			FR380206	precursor micro RNA (miRNA) mir-169b	FR269489	5.8S ribosomal RNA (rRNA)	FR308192	precursor micro RNA (miRNA) mir-159e
sbi-MIR164b	sbi-miR164b	zma-MIR158	zma-miR158			FR022877	precursor micro RNA (miRNA) mir-156a	FR086432	5.8S ribosomal RNA (rRNA)	FR348600	precursor micro RNA (miRNA) mir-408e
sbi-MIR164c	sbi-miR164c	zma-MIR159a	zma-miR159a			FR269789	precursor micro RNA (miRNA) mir-166a	FR113136	5.8S ribosomal RNA (rRNA)	FR370056	precursor micro RNA (miRNA) mir-159d
sbi-MIR164d	sbi-miR164d	zma-MIR159b	zma-miR159b			FR179230	C/D box guide small nucleolar RNA (snoRNA) SNORD24 / U24	FR310495	5.8S ribosomal RNA (rRNA)	FR226791	mature micro RNA (miRNA) miR-159e-3p
sbi-MIR164e	sbi-miR164e	zma-MIR159c	zma-miR159c			FR176412	C/D box guide small nucleolar RNA (snoRNA) R12	FR393783	5.8S ribosomal RNA (rRNA)	FR031531	precursor micro RNA (miRNA) mir-167a
sbi-MIR165	sbi-miR165	zma-MIR159d	zma-miR159d			FR115338	RNA-OUT	FR033854	precursor micro RNA (miRNA) mir-393	FR146399	precursor micro RNA (miRNA) mir-396
sbi-MIR166a	sbi-miR166a	zma-MIR159e	zma-miR159e			FR115827	mature micro RNA (miRNA) miR-171f-3p	FR095420	mature micro RNA (miRNA) miR-169e-5p	FR188767	precursor micro RNA (miRNA) mir-408c
sbi-MIR166b	sbi-miR166b	zma-MIR159f	zma-miR159f			FR159362	precursor micro RNA (miRNA) mir-319	FR120221	mature micro RNA (miRNA) miR-171c-3p	FR200927	precursor micro RNA (miRNA) mir-156
sbi-MIR166c	sbi-miR166c	zma-MIR159g	zma-miR159g			FR264297	precursor micro RNA (miRNA) mir-393	FR213082	precursor micro RNA (miRNA) mir-162	FR095633	precursor micro RNA (miRNA) mir-159c
sbi-MIR166d	sbi-miR166d	zma-MIR159h	zma-miR159h			FR001314	precursor micro RNA (miRNA) mir-167d	FR223998	mature micro RNA (miRNA) miR-169d-5p	FR150387	precursor micro RNA (miRNA) mir-408a
sbi-MIR166e	sbi-miR166e	zma-MIR159h	zma-miR159h*			FR018983	precursor micro RNA (miRNA) mir-164c	FR001330	precursor micro RNA (miRNA) mir-167e	FR338548	precursor micro RNA (miRNA) mir-408d
sbi-MIR166f	sbi-miR166f	zma-MIR159i	zma-miR159i			FR022566	precursor micro RNA (miRNA) mir-394b	FR009815	precursor micro RNA (miRNA) mir-399b	FR359201	precursor micro RNA (miRNA) mir-159a
sbi-MIR166g	sbi-miR166g	zma-MIR159i	zma-miR159i*			FR032417	mature micro RNA (miRNA) miR-164c-5p	FR018860	precursor micro RNA (miRNA) mir-399d	FR394113	precursor micro RNA (miRNA) mir-168a
sbi-MIR166h	sbi-miR166h	zma-MIR159j	zma-miR159j			FR039852	precursor micro RNA (miRNA) mir-395d	FR027881	precursor micro RNA (miRNA) mir-395b	FR000159	Group II intron
sbi-MIR166i	sbi-miR166i	zma-MIR159j	zma-miR159j*			FR040623	precursor micro RNA (miRNA) mir-171d	FR028167	precursor micro RNA (miRNA) mir-159c	FR064140	precursor micro RNA (miRNA) mir-408b
sbi-MIR166j	sbi-miR166j	zma-MIR159k	zma-miR159k			FR040679	precursor micro RNA (miRNA) mir-394a	FR036156	precursor micro RNA (miRNA) mir-171b	FR364565	precursor micro RNA (miRNA) mir-167b
sbi-MIR166k	sbi-miR166k	zma-MIR159k	zma-miR159k*			FR066046	precursor micro RNA (miRNA) mir-169e	FR036810	precursor micro RNA (miRNA) mir-396a	FR040960	Group I intron
sbi-MIR167a	sbi-miR167a	zma-MIR159m	zma-miR159m			FR067939	precursor micro RNA (miRNA) mir-164b	FR042894	precursor micro RNA (miRNA) mir-164b	FR395561	mature micro RNA (miRNA) miR-159b-3p / miR-159c-3p / miR-159d-3p
sbi-MIR167b	sbi-miR167b	zma-MIR160a	zma-miR160a			FR069348	precursor micro RNA (miRNA) mir-167g	FR045433	precursor micro RNA (miRNA) mir-399a	FR097004	Group II intron
sbi-MIR167c	sbi-miR167c	zma-MIR160b	zma-miR160b			FR090552	precursor micro RNA (miRNA) mir-395b	FR046240	precursor micro RNA (miRNA) mir-167c	FR053472	Group II intron
sbi-MIR167d	sbi-miR167d	zma-MIR160c	zma-miR160c			FR090612	precursor micro RNA (miRNA) mir-169g	FR060349	precursor micro RNA (miRNA) mir-166k	FR084796	mature micro RNA (miRNA) miR-168-5p / miR-168a-5p / miR-168b-5p
sbi-MIR167e	sbi-miR167e	zma-MIR160d	zma-miR160d			FR099530	precursor micro RNA (miRNA) mir-399b	FR061202	precursor micro RNA (miRNA) mir-172d	FR100822	Group II intron
sbi-MIR167f	sbi-miR167f	zma-MIR160e	zma-miR160e			FR110590	precursor micro RNA (miRNA) mir-167e	FR064933	precursor micro RNA (miRNA) mir-160c	FR039230	Group II intron
sbi-MIR167g	sbi-miR167g	zma-MIR160f	zma-miR160f			FR115978	precursor micro RNA (miRNA) mir-399g	FR070235	precursor micro RNA (miRNA) mir-395a	FR005799	mature micro RNA (miRNA) miR-159-3p / miR-159a-3p / miR-159b-3p / miR-159d-3p
sbi-MIR167h	sbi-miR167h	zma-MIR160g	zma-miR160g			FR129263	precursor micro RNA (miRNA) mir-395e	FR075244	precursor micro RNA (miRNA) mir-166j	FR168912	mature micro RNA (miRNA) miR-408-3p / miR-408a-3p / miR-408b-3p / miR-408c-3p / miR-408d-3p
sbi-MIR167i	sbi-miR167i	zma-MIR160h	zma-miR160h			FR129641	precursor micro RNA (miRNA) mir-396c	FR075360	precursor micro RNA (miRNA) mir-395c	FR401399	Group II intron
sbi-MIR168	sbi-miR168	zma-MIR160i	zma-miR160i			FR130654	precursor micro RNA (miRNA) mir-171f	FR083190	precursor micro RNA (miRNA) mir-319b	FR085358	Group II intron
sbi-MIR169a	sbi-miR169a	zma-MIR160m	zma-miR160m			FR131017	precursor micro RNA (miRNA) mir-171a	FR087407	precursor micro RNA (miRNA) mir-171d	FR134289	transfer RNA (tRNA), GCC (Gly/G) Glycine
sbi-MIR169b	sbi-miR169b	zma-MIR162	zma-miR162			FR131652	precursor micro RNA (miRNA) mir-172d	FR094209	precursor micro RNA (miRNA) mir-169g	FR288865	Group I intron
sbi-MIR169c	sbi-miR169c	zma-MIR162	zma-miR162*			FR138465	precursor micro RNA (miRNA) mir-156d	FR099451	precursor micro RNA (miRNA) mir-160f	FR398240	transfer RNA (tRNA), GCA (Cys/C) Cysteine
sbi-MIR169d	sbi-miR169d	zma-MIR162b	zma-miR162b			FR149517	precursor micro RNA (miRNA) mir-399f	FR104999	precursor micro RNA (miRNA) mir-171e	FR205759	Group II intron
sbi-MIR169e	sbi-miR169e	zma-MIR164a	zma-miR164a			FR154768	precursor micro RNA (miRNA) mir-172e	FR106821	precursor micro RNA (miRNA) mir-171c	FR315769	mature micro RNA (miRNA) miR-396-5p / miR-396a-5p / miR-396b-5p
sbi-MIR169f	sbi-miR169f	zma-MIR164b	zma-miR164b			FR173930	precursor micro RNA (miRNA) mir-399d	FR108740	precursor micro RNA (miRNA) mir-167i	FR195995	Group II intron
sbi-MIR169g	sbi-miR169g	zma-MIR164c	zma-miR164c			FR181915	precursor micro RNA (miRNA) mir-167f	FR120077	precursor micro RNA (miRNA) mir-172c	FR207005	Group II intron
sbi-MIR169h	sbi-miR169h	zma-MIR164d	zma-miR164d			FR190926	precursor micro RNA (miRNA) mir-169f	FR124216	precursor micro RNA (miRNA) mir-167g	FR301119	Group II intron
sbi-MIR169i	sbi-miR169i	zma-MIR164e	zma-miR164e			FR191089	precursor micro RNA (miRNA) mir-166e	FR138074	precursor micro RNA (miRNA) mir-169e	FR267121	transfer RNA (tRNA), TAG (Leu/L) Leucine
sbi-MIR169j	sbi-miR169j	zma-MIR164f	zma-miR164f			FR200068	precursor micro RNA (miRNA) mir-156e	FR141980	precursor micro RNA (miRNA) mir-396b	FR096395	mature micro RNA (miRNA) miR-167a-5p / miR-167b-5p / miR-167c-5p / miR-167d-5p / miR-167e-5p / miR-167f-5p / miR-167g-5p / miR-167h-5p / miR-167i-5p / miR-167j-5p
sbi-MIR169k	sbi-miR169k	zma-MIR164g	zma-miR164g			FR202267	precursor micro RNA (miRNA) mir-399c	FR145264	precursor micro RNA (miRNA) mir-156j	FR340845	5.8S ribosomal RNA (rRNA)
sbi-MIR169l	sbi-miR169l	zma-MIR164h	zma-miR164h			FR218586	precursor micro RNA (miRNA) mir-167c	FR159274	precursor micro RNA (miRNA) mir-167f	FR072036	transfer RNA (tRNA), TTG (Gln/Q) Glutamine
sbi-MIR169m	sbi-miR169m	zma-MIR166a	zma-miR166a			FR224401	precursor micro RNA (miRNA) mir-166f	FR163121	precursor micro RNA (miRNA) mir-160a	FR064434	transfer RNA (tRNA), GGA (Ser/S) Serine
sbi-MIR169n	sbi-miR169n	zma-MIR166b	zma-miR166b			FR236262	precursor micro RNA (miRNA) mir-396b	FR165131	precursor micro RNA (miRNA) mir-168b	FR165568	transfer RNA (tRNA), GCT (Ser/S) Serine
sbi-MIR169o	sbi-miR169o	zma-MIR166c	zma-miR166c			FR239096	precursor micro RNA (miRNA) mir-169c	FR180765	precursor micro RNA (miRNA) mir-166h	FR386778	transfer RNA (tRNA), CAT (Met/M) Methionine
sbi-MIR169p	sbi-miR169p	zma-MIR166d	zma-miR166d			FR251843	precursor micro RNA (miRNA) mir-399e	FR186778	precursor micro RNA (miRNA) mir-171j	FR048249	transfer RNA (tRNA), TGT (Thr/T) Threonine
sbi-MIR169q	sbi-miR169q	zma-MIR166e	zma-miR166e			FR257282	precursor micro RNA (miRNA) mir-166g	FR189456	precursor micro RNA (miRNA) mir-169h	FR010447	5.8S ribosomal RNA (rRNA)
sbi-MIR170	sbi-miR170	zma-MIR166f	zma-miR166f			FR259664	precursor micro RNA (miRNA) mir-399a	FR193160	precursor micro RNA (miRNA) mir-171i	FR315220	transfer RNA (tRNA), CAT (Met/M) Methionine
sbi-MIR171a	sbi-miR171a	zma-MIR166g	zma-miR166g			FR266297	precursor micro RNA (miRNA) mir-171e	FR206615	precursor micro RNA (miRNA) mir-164d	FR383740	transfer RNA (tRNA), CCA (Trp/W) Tryptophan
sbi-MIR171b	sbi-miR171b	zma-MIR166h	zma-miR166h			FR269960	precursor micro RNA (miRNA) mir-399i	FR226278	mature micro RNA (miRNA) miR-399b-3p	FR378790	transfer RNA (tRNA), TGA (Ser/S) Serine
sbi-MIR171c	sbi-miR171c	zma-MIR166i	zma-miR166i			FR274727	precursor micro RNA (miRNA) mir-395c	FR228181	precursor micro RNA (miRNA) mir-164a	FR356568	transfer RNA (tRNA), CAT (Met/M) Methionine
sbi-MIR171d	sbi-miR171d	zma-MIR166j	zma-miR166j			FR277806	precursor micro RNA (miRNA) mir-396a	FR228203	precursor micro RNA (miRNA) mir-172e	FR134547	Group II intron
sbi-MIR171e	sbi-miR171e	zma-MIR166k	zma-miR166k			FR324196	precursor micro RNA (miRNA) mir-399h	FR240077	precursor micro RNA (miRNA) mir-159a	FR343409	Group II intron
sbi-MIR171f	sbi-miR171f	zma-MIR166l	zma-miR166l			FR332754	precursor micro RNA (miRNA) mir-395f	FR244572	precursor micro RNA (miRNA) mir-167b	FR312135	transfer RNA (tRNA), GAT (Ile/I) Isoleucine
sbi-MIR171g	sbi-miR171g	zma-MIR166m	zma-miR166m			FR352408	precursor micro RNA (miRNA) mir-159b	FR246681	precursor micro RNA (miRNA) mir-167d	FR274418	transfer RNA (tRNA), GAT (Ile/I) Isoleucine
sbi-MIR171h	sbi-miR171h	zma-MIR166n	zma-miR166n			FR356846	precursor micro RNA (miRNA) mir-169h	FR247323	precursor micro RNA (miRNA) mir-156i	FR267956	transfer RNA (tRNA), CAA (Leu/L) Leucine
sbi-MIR171i	sbi-miR171i	zma-MIR166o	zma-miR166o			FR361435	precursor micro RNA (miRNA) mir-171c	FR248174	precursor micro RNA (miRNA) mir-394a	FR012748	transfer RNA (tRNA), TGG (Pro/P) Proline
sbi-MIR171j	sbi-miR171j	zma-MIR166p	zma-miR166p			FR369518	precursor micro RNA (miRNA) mir-171b	FR253695	precursor micro RNA (miRNA) mir-156g	FR210925	5S ribosomal RNA
sbi-MIR171k	sbi-miR171k	zma-MIR166q	zma-miR166q			FR398765	precursor micro RNA (miRNA) mir-169i	FR263159	precursor micro RNA (miRNA) mir-319c	FR267053	transfer RNA (tRNA), GAT (Ile/I) Isoleucine
sbi-MIR172a	sbi-miR172a	zma-MIR166r	zma-miR166r			FR403412	precursor micro RNA (miRNA) mir-169d	FR263264	precursor micro RNA (miRNA) mir-169k	FR267244	mature micro RNA (miRNA) miR-156-5p / miR-156a-5p / miR-156b-5p / miR-156c-5p / miR-156d-5p / miR-156e-5p / miR-156f-5p / miR-156g-5p / miR-156h-5p / miR-156i-5p / miR-156j-5p
sbi-MIR172b	sbi-miR172b	zma-MIR166s	zma-miR166s			FR404798	precursor micro RNA (miRNA) mir-395a	FR266248	precursor micro RNA (miRNA) mir-169a	FR234134	transfer RNA (tRNA), GTT (Asn/N) Asparagine
sbi-MIR172c	sbi-miR172c	zma-MIR166t	zma-miR166t			FR125910	mature micro RNA (miRNA) miR-172c-3p / miR-172e-3p	FR267605	precursor micro RNA (miRNA) mir-156h	FR020328	transfer RNA (tRNA), GAT (Ile/I) Isoleucine
sbi-MIR172d	sbi-miR172d	zma-MIR166u	zma-miR166u			FR362805	mature micro RNA (miRNA) miR-172b-3p	FR274219	precursor micro RNA (miRNA) mir-159d	FR170452	transfer RNA (tRNA), GAT (Ile/I) Isoleucine
sbi-MIR172e	sbi-miR172e	zma-MIR167a	zma-miR167a			FR117077	precursor micro RNA (miRNA) mir-159	FR274927	precursor micro RNA (miRNA) mir-166m	FR141630	transfer RNA (tRNA), GAT (Ile/I) Isoleucine
sbi-MIR172f	sbi-miR172f	zma-MIR167b	zma-miR167b			FR230609	precursor micro RNA (miRNA) mir-168	FR277260	precursor micro RNA (miRNA) mir-160e	FR066307	transfer RNA (tRNA), ACG (Arg/R) Arginine
sbi-MIR319	sbi-miR319	zma-MIR167c	zma-miR167c			FR070513	mature micro RNA (miRNA) miR-171c-3p / miR-171g-3p	FR286217	precursor micro RNA (miRNA) mir-167h	FR289129	transfer RNA (tRNA), GAT (Ile/I) Isoleucine
sbi-MIR319b	sbi-miR319b	zma-MIR167d	zma-miR167d			FR232398	mature micro RNA (miRNA) miR-164b-5p / miR-164d-5p	FR292002	precursor micro RNA (miRNA) mir-171k	FR271815	transfer RNA (tRNA), GTA (Tyr/Y) Tyrosine
sbi-MIR390	sbi-miR390	zma-MIR167e	zma-miR167e			FR341244	mature micro RNA (miRNA) miR-399f-3p / miR-399g-3p / miR-399k-3p	FR295289	precursor micro RNA (miRNA) mir-169d	FR247595	transfer RNA (tRNA), GAC (Val/V) Valine
sbi-MIR393	sbi-miR393	zma-MIR167f	zma-miR167f			FR183186	mature micro RNA (miRNA) miR-169i-5p / miR-169n-5p / miR-169o-5p	FR296711	precursor micro RNA (miRNA) mir-166l	FR024348	Group II intron
sbi-MIR394a	sbi-miR394a	zma-MIR167g	zma-miR167g			FR223179	mature micro RNA (miRNA) miR-171e-3p / miR-171h-3p / miR-171k-3p	FR297263	precursor micro RNA (miRNA) mir-156k	FR351353	transfer RNA (tRNA), GTC (Asp/D) Aspartic acid
sbi-MIR394b	sbi-miR394b	zma-MIR167h	zma-miR167h			FR395561	mature micro RNA (miRNA) miR-159b-3p / miR-159c-3p / miR-159d-3p	FR298320	precursor micro RNA (miRNA) mir-156e	FR180490	transfer RNA (tRNA), GTG (His/H) Histidine
sbi-MIR395a	sbi-miR395a	zma-MIR167i	zma-miR167i			FR003171	Group I intron	FR300520	precursor micro RNA (miRNA) mir-171g	FR268547	transfer RNA (tRNA), TTC (Glu/E) Glutamic acid
sbi-MIR395b	sbi-miR395b	zma-MIR167j	zma-miR167j			FR084796	mature micro RNA (miRNA) miR-168-5p / miR-168a-5p / miR-168b-5p	FR308109	precursor micro RNA (miRNA) mir-399c	FR160090	5S ribosomal RNA
sbi-MIR395c	sbi-miR395c	zma-MIR167k	zma-miR167k			FR091875	mature micro RNA (miRNA) miR-399b-3p / miR-399d-3p / miR-399i-3p	FR312317	precursor micro RNA (miRNA) mir-172a
sbi-MIR395d	sbi-miR395d	zma-MIR167l	zma-miR167l			FR085527	mature micro RNA (miRNA) miR-166f-3p / miR-166g-3p / miR-166h-3p / miR-166l-3p / miR-166m-3p	FR315327	precursor micro RNA (miRNA) mir-319d
sbi-MIR395e	sbi-miR395e	zma-MIR167m	zma-miR167m			FR326024	mature micro RNA (miRNA) miR-156e-5p / miR-156k-5p	FR315758	precursor micro RNA (miRNA) mir-169b
sbi-MIR395f	sbi-miR395f	zma-MIR167n	zma-miR167n			FR005799	mature micro RNA (miRNA) miR-159-3p / miR-159a-3p / miR-159b-3p / miR-159d-3p	FR318228	precursor micro RNA (miRNA) mir-159b
sbi-MIR395g	sbi-miR395g	zma-MIR167o	zma-miR167o			FR107542	mature micro RNA (miRNA) miR-166e-3p / miR-166g-3p / miR-166j-3p / miR-166k-3p / miR-166l-3p	FR322912	precursor micro RNA (miRNA) mir-166g
sbi-MIR395h	sbi-miR395h	zma-MIR167p	zma-miR167p			FR122867	mature micro RNA (miRNA) miR-399a-3p / miR-399e-3p / miR-399f-3p / miR-399g-3p	FR326879	precursor micro RNA (miRNA) mir-167a
sbi-MIR395i	sbi-miR395i	zma-MIR167q	zma-miR167q			FR198968	mature micro RNA (miRNA) miR-156-5p / miR-156b-5p / miR-156d-5p / miR-156j-5p / miR-156k-5p	FR328787	precursor micro RNA (miRNA) mir-166i
sbi-MIR395j	sbi-miR395j	zma-MIR167r	zma-miR167r			FR214589	mature micro RNA (miRNA) miR-319-3p / miR-319a-3p / miR-319b-3p / miR-319c-3p / miR-319d-3p	FR332594	precursor micro RNA (miRNA) mir-156d
sbi-MIR395k	sbi-miR395k	zma-MIR167s	zma-miR167s			FR255811	mature micro RNA (miRNA) miR-394-5p / miR-394a-5p / miR-394b-5p	FR333439	precursor micro RNA (miRNA) mir-156f
sbi-MIR395l	sbi-miR395l	zma-MIR167t	zma-miR167t			FR028191	mature micro RNA (miRNA) miR-172a-3p / miR-172b-3p / miR-172c-3p / miR-172d-3p	FR337834	precursor micro RNA (miRNA) mir-171h
sbi-MIR396a	sbi-miR396a	zma-MIR167u	zma-miR167u			FR073798	U2 spliceosomal RNA	FR355861	precursor micro RNA (miRNA) mir-399e
sbi-MIR396b	sbi-miR396b	zma-MIR168a	zma-miR168a			FR102733	U2 spliceosomal RNA	FR359474	precursor micro RNA (miRNA) mir-319a
sbi-MIR396c	sbi-miR396c	zma-MIR168b	zma-miR168b			FR396786	U1 spliceosomal RNA	FR360708	precursor micro RNA (miRNA) mir-172b
sbi-MIR396d	sbi-miR396d	zma-MIR168c	zma-miR168c			FR030608	mature micro RNA (miRNA) miR-399b-3p / miR-399c-3p / miR-399d-3p / miR-399e-3p / miR-399i-3p	FR362769	precursor micro RNA (miRNA) mir-160d
sbi-MIR396e	sbi-miR396e	zma-MIR168m	zma-miR168m			FR084825	mature micro RNA (miRNA) miR-169c-5p / miR-169d-5p / miR-169f-5p / miR-169g-5p / miR-169h-5p / miR-169r-5p	FR364137	precursor micro RNA (miRNA) mir-169i
sbi-MIR397	sbi-miR397	zma-MIR169a	zma-miR169a			FR027341	mature micro RNA (miRNA) miR-393-5p / miR-393a-5p / miR-393b-5p / miR-393c-5p / miR-393d-5p	FR384082	precursor micro RNA (miRNA) mir-169j
sbi-MIR398	sbi-miR398	zma-MIR169b	zma-miR169b			FR200186	mature micro RNA (miRNA) miR-396a-5p / miR-396b-5p / miR-396c-5p / miR-396d-5p / miR-396e-5p	FR389477	precursor micro RNA (miRNA) mir-169f
sbi-MIR399a	sbi-miR399a	zma-MIR169c	zma-miR169c			FR240903	mature micro RNA (miRNA) miR-399a-3p / miR-399b-3p / miR-399c-3p / miR-399f-3p / miR-399g-3p / miR-399h-3p	FR393770	precursor micro RNA (miRNA) mir-394b
sbi-MIR399b	sbi-miR399b	zma-MIR169d	zma-miR169d			FR315769	mature micro RNA (miRNA) miR-396-5p / miR-396a-5p / miR-396b-5p	FR394013	precursor micro RNA (miRNA) mir-164c
sbi-MIR399c	sbi-miR399c	zma-MIR169e	zma-miR169e			FR189417	C/D box guide small nucleolar RNA (snoRNA) SNORD24 / U24	FR398652	precursor micro RNA (miRNA) mir-171a
sbi-MIR399d	sbi-miR399d	zma-MIR169f	zma-miR169f			FR338832	mature micro RNA (miRNA) miR-169-5p / miR-169b-5p / miR-169c-5p / miR-169d-5p / miR-169e-5p / miR-169f-5p / miR-169g-5p / miR-169h-5p	FR404085	precursor micro RNA (miRNA) mir-399f
sbi-MIR399e	sbi-miR399e	zma-MIR169g	zma-miR169g			FR327633	mature micro RNA (miRNA) miR-395a-3p / miR-395c-3p / miR-395d-3p / miR-395e-3p / miR-395f-3p / miR-395i-3p / miR-395j-3p / miR-395k-3p / miR-395l-3p / miR-395m-3p / miR-395n-3p / miR-395o-3p	FR405454	precursor micro RNA (miRNA) mir-156a
sbi-MIR399f	sbi-miR399f	zma-MIR169h	zma-miR169h			FR140952	transfer RNA (tRNA), ACG (Arg/R) Arginine	FR052523	mature micro RNA (miRNA) miR-171f-3p
sbi-MIR399g	sbi-miR399g	zma-MIR169i	zma-miR169i			FR234963	transfer RNA (tRNA), CAT (Met/M) Methionine	FR113460	mature micro RNA (miRNA) miR-171a-3p
sbi-MIR399h	sbi-miR399h	zma-MIR169j	zma-miR169j			FR120474	mature micro RNA (miRNA) miR-169-5p / miR-169a-5p / miR-169b-5p / miR-169c-5p	FR152167	mature micro RNA (miRNA) miR-160e-5p / miR-160f-5p
sbi-MIR399i	sbi-miR399i	zma-MIR169k	zma-miR169k			FR153314	transfer RNA (tRNA), GCT (Ser/S) Serine	FR305528	mature micro RNA (miRNA) miR-171b-3p
sbi-MIR399j	sbi-miR399j	zma-MIR169l	zma-miR169l			FR235879	mature micro RNA (miRNA) miR-166a-3p / miR-166b-3p / miR-166c-3p / miR-166d-3p / miR-166e-3p / miR-166f-3p / miR-166g-3p / miR-166h-3p / miR-166i-3p	FR136826	5.8S ribosomal RNA (rRNA)
sbi-MIR399k	sbi-miR399k	zma-MIR169m	zma-miR169m			FR370579	mature micro RNA (miRNA) miR-171a-3p / miR-171b-3p / miR-171c-3p / miR-171d-3p / miR-171e-3p / miR-171f-3p / miR-171g-3p / miR-171h-3p / miR-171i-3p / miR-171j-3p	FR161315	5.8S ribosomal RNA (rRNA)
sbi-MIR408	sbi-miR408	zma-MIR169n	zma-miR169n			FR096395	mature micro RNA (miRNA) miR-167a-5p / miR-167b-5p / miR-167c-5p / miR-167d-5p / miR-167e-5p / miR-167f-5p / miR-167g-5p / miR-167h-5p / miR-167i-5p / miR-167j-5p	FR366875	5.8S ribosomal RNA (rRNA)
sbi-MIR437a	sbi-miR437a	zma-MIR169o	zma-miR169o			FR360910	mature micro RNA (miRNA) miR-169e-5p / miR-169f-5p / miR-169g-5p / miR-169h-5p / miR-169i-5p / miR-169j-5p / miR-169k-5p / miR-169l-5p / miR-169m-5p / miR-169n-5p	FR001095	mature micro RNA (miRNA) miR-162-3p
sbi-MIR437b	sbi-miR437b	zma-MIR169p	zma-miR169p			FR208047	mature micro RNA (miRNA) miR-167a-5p / miR-167b-5p / miR-167c-5p / miR-167d-5p	FR051969	precursor micro RNA (miRNA) mir-408
sbi-MIR437c	sbi-miR437c	zma-MIR169q	zma-miR169q			FR055577	mature micro RNA (miRNA) miR-164-5p / miR-164a-5p / miR-164b-5p / miR-164c-5p / miR-164d-5p / miR-164e-5p / miR-164f-5p	FR372446	mature micro RNA (miRNA) miR-395c-3p
sbi-MIR437d	sbi-miR437d	zma-MIR169r	zma-miR169r			FR101321	mature micro RNA (miRNA) miR-395a-3p / miR-395b-3p / miR-395c-3p / miR-395d-3p / miR-395e-3p / miR-395g-3p / miR-395h-3p / miR-395i-3p / miR-395j-3p / miR-395k-3p / miR-395l-3p / miR-395m-3p / miR-395n-3p / miR-395p-3p / miR-395q-3p / miR-395r-3p / miR-395s-3p	FR037447	mature micro RNA (miRNA) miR-393-5p / miR-393b-5p
sbi-MIR437e	sbi-miR437e	zma-MIR169s	zma-miR169s			FR299452	mature micro RNA (miRNA) miR-160-5p / miR-160a-5p / miR-160b-5p / miR-160c-5p / miR-160d-5p / miR-160e-5p	FR070513	mature micro RNA (miRNA) miR-171c-3p / miR-171g-3p
sbi-MIR437f	sbi-miR437f	zma-MIR169t	zma-miR169t			FR343409	Group II intron	FR400716	precursor micro RNA (miRNA) mir-160
sbi-MIR437g	sbi-miR437g	zma-MIR169u	zma-miR169u			FR267244	mature micro RNA (miRNA) miR-156-5p / miR-156a-5p / miR-156b-5p / miR-156c-5p / miR-156d-5p / miR-156e-5p / miR-156f-5p / miR-156g-5p / miR-156h-5p / miR-156i-5p / miR-156j-5p	FR074817	5.8S ribosomal RNA (rRNA)
sbi-MIR437i	sbi-miR437i	zma-MIR170m	zma-miR170m			FR060072	transfer RNA (tRNA), GCC (Gly/G) Glycine	FR332500	5.8S ribosomal RNA (rRNA)
sbi-MIR437j	sbi-miR437j	zma-MIR170n	zma-miR170n					FR393467	5.8S ribosomal RNA (rRNA)
sbi-MIR437k	sbi-miR437k	zma-MIR170o	zma-miR170o					FR037705	Group II intron
sbi-MIR437l	sbi-miR437l	zma-MIR170p	zma-miR170p					FR047188	Group II intron
sbi-MIR437m	sbi-miR437m	zma-MIR171a	zma-miR171a					FR053655	precursor micro RNA (miRNA) mir-166
sbi-MIR437n	sbi-miR437n	zma-MIR171b	zma-miR171b					FR087060	precursor micro RNA (miRNA) mir-169c
sbi-MIR437o	sbi-miR437o	zma-MIR171c	zma-miR171c					FR088299	precursor micro RNA (miRNA) mir-171f
sbi-MIR437p	sbi-miR437p	zma-MIR171d	zma-miR171d					FR108424	precursor micro RNA (miRNA) mir-160b
sbi-MIR437q	sbi-miR437q	zma-MIR171e	zma-miR171e					FR157330	precursor micro RNA (miRNA) mir-156b
sbi-MIR437r	sbi-miR437r	zma-MIR171f	zma-miR171f					FR158887	precursor micro RNA (miRNA) mir-166e
sbi-MIR437s	sbi-miR437s	zma-MIR171g	zma-miR171g					FR255074	precursor micro RNA (miRNA) mir-166
sbi-MIR437t	sbi-miR437t	zma-MIR171h	zma-miR171h					FR294940	precursor micro RNA (miRNA) mir-168a
sbi-MIR437u	sbi-miR437u	zma-MIR171i	zma-miR171i					FR324533	Group II intron
sbi-MIR437v	sbi-miR437v	zma-MIR171j	zma-miR171j					FR341244	mature micro RNA (miRNA) miR-399f-3p / miR-399g-3p / miR-399k-3p
sbi-MIR437w	sbi-miR437w	zma-MIR171k	zma-miR171k					FR356778	precursor micro RNA (miRNA) mir-156c
sbi-MIR528	sbi-miR528	zma-MIR171l	zma-miR171l					FR376595	precursor micro RNA (miRNA) mir-166
sbi-MIR529	sbi-miR529	zma-MIR171l	zma-miR171l*					FR394341	precursor micro RNA (miRNA) mir-166f
sbi-MIR821a	sbi-miR821a	zma-MIR171m	zma-miR171m					FR072696	Group II intron
sbi-MIR821b	sbi-miR821b	zma-MIR171n	zma-miR171n					FR223179	mature micro RNA (miRNA) miR-171e-3p / miR-171h-3p / miR-171k-3p
sbi-MIR821c	sbi-miR821c	zma-MIR171n	zma-miR171n*					FR073399	Group I intron
sbi-MIR821d	sbi-miR821d	zma-MIR172a	zma-miR172a					FR215038	precursor micro RNA (miRNA) mir-166d
sbi-MIR821e	sbi-miR821e	zma-MIR172b	zma-miR172b					FR217022	precursor micro RNA (miRNA) mir-166c
sbi-MIR1432	sbi-miR1432	zma-MIR172c	zma-miR172c					FR218705	precursor micro RNA (miRNA) mir-166b
sbi-MIR1435a	sbi-miR1435a	zma-MIR172d	zma-miR172d					FR392083	precursor micro RNA (miRNA) mir-166a
sbi-MIR1435b	sbi-miR1435b	zma-MIR172e	zma-miR172e					FR254731	C/D box guide small nucleolar RNA (snoRNA) SNORD14 / U14
		zma-MIR172f	zma-miR172f					FR261356	C/D box guide small nucleolar RNA (snoRNA) SNORD14 / U14
		zma-MIR172m	zma-miR172m					FR320420	Group II intron
		zma-MIR172n	zma-miR172n					FR384741	Group II intron
		zma-MIR173	zma-miR173					FR395561	mature micro RNA (miRNA) miR-159b-3p / miR-159c-3p / miR-159d-3p
		zma-MIR319a	zma-miR319a					FR076336	transfer RNA (tRNA), TTT (Lys/K) Lysine
		zma-MIR319b	zma-miR319b					FR162748	transfer RNA (tRNA), AGG (Pro/P) Proline
		zma-MIR319c	zma-miR319c					FR237171	transfer RNA (tRNA), TGG (Pro/P) Proline
		zma-MIR319d	zma-miR319d					FR261618	transfer RNA (tRNA), TCT (Arg/R) Arginine
		zma-MIR319e	zma-miR319e					FR374990	transfer RNA (tRNA), AAA (Phe/F) Phenylalanine
		zma-MIR319m	zma-miR319m					FR029828	C/D box guide small nucleolar RNA (snoRNA) SNORD14 / U14
		zma-MIR390	zma-miR390					FR097004	Group II intron
		zma-MIR393	zma-miR393					FR118291	Group II intron
		zma-MIR393a	zma-miR393a					FR155131	C/D box guide small nucleolar RNA (snoRNA) SNORD14 / U14
		zma-MIR393b	zma-miR393b					FR231839	C/D box guide small nucleolar RNA (snoRNA) SNORD14 / U14
		zma-MIR393c	zma-miR393c					FR247855	C/D box guide small nucleolar RNA (snoRNA) SNORD14 / U14
		zma-MIR393d	zma-miR393d					FR320450	C/D box guide small nucleolar RNA (snoRNA) SNORD14 / U14
		zma-MIR393e	zma-miR393e					FR017147	transfer RNA (tRNA), TCT (Arg/R) Arginine
		zma-MIR393f	zma-miR393f					FR136073	transfer RNA (tRNA), TCT (Arg/R) Arginine
		zma-MIR393g	zma-miR393g					FR053472	Group II intron
		zma-MIR394a	zma-miR394a					FR084796	mature micro RNA (miRNA) miR-168-5p / miR-168a-5p / miR-168b-5p
		zma-MIR394b	zma-miR394b					FR091875	mature micro RNA (miRNA) miR-399b-3p / miR-399d-3p / miR-399i-3p
		zma-MIR395a	zma-miR395a					FR344856	mature micro RNA (miRNA) miR-172b-3p / miR-172d-3p / miR-172e-3p
		zma-MIR395b	zma-miR395b					FR364943	mRNA-like RNA
		zma-MIR395c	zma-miR395c					FR059605	C/D box guide small nucleolar RNA (snoRNA) SNORD54 / U54
		zma-MIR395d	zma-miR395d					FR085527	mature micro RNA (miRNA) miR-166f-3p / miR-166g-3p / miR-166h-3p / miR-166l-3p / miR-166m-3p
		zma-MIR395e	zma-miR395e					FR194057	C/D box guide small nucleolar RNA (snoRNA) SNORD54 / U54
		zma-MIR395f	zma-miR395f					FR326024	mature micro RNA (miRNA) miR-156e-5p / miR-156k-5p
		zma-MIR395g	zma-miR395g					FR384968	Group II intron
		zma-MIR395g	zma-miR395g*					FR402865	C/D box guide small nucleolar RNA (snoRNA) SNORD54 / U54
		zma-MIR395h	zma-miR395h					FR393801	transfer RNA (tRNA), ACG (Arg/R) Arginine
		zma-MIR395h	zma-miR395h*					FR398637	transfer RNA (tRNA), ACG (Arg/R) Arginine
		zma-MIR395i	zma-miR395i					FR005799	mature micro RNA (miRNA) miR-159-3p / miR-159a-3p / miR-159b-3p / miR-159d-3p
		zma-MIR395i	zma-miR395i*					FR035331	Group II intron
		zma-MIR395j	zma-miR395j					FR060445	C/D box guide small nucleolar RNA (snoRNA) Z103
		zma-MIR395j	zma-miR395j*					FR071628	Group II intron
		zma-MIR395k	zma-miR395k					FR107542	mature micro RNA (miRNA) miR-166e-3p / miR-166g-3p / miR-166j-3p / miR-166k-3p / miR-166l-3p
		zma-MIR395k	zma-miR395k*					FR165026	C/D box guide small nucleolar RNA (snoRNA) Z112
		zma-MIR395l	zma-miR395l					FR168912	mature micro RNA (miRNA) miR-408-3p / miR-408a-3p / miR-408b-3p / miR-408c-3p / miR-408d-3p
		zma-MIR395l	zma-miR395l*					FR203070	C/D box guide small nucleolar RNA (snoRNA) Z112
		zma-MIR395m	zma-miR395m					FR204961	Group II intron
		zma-MIR395m	zma-miR395m*					FR219927	C/D box guide small nucleolar RNA (snoRNA) Z43
		zma-MIR395n	zma-miR395n					FR244990	Group II intron
		zma-MIR395n	zma-miR395n*					FR332404	C/D box guide small nucleolar RNA (snoRNA) Z155
		zma-MIR395o	zma-miR395o					FR152900	Group I intron
		zma-MIR395o	zma-miR395o*					FR085358	Group II intron
		zma-MIR395p	zma-miR395p					FR174895	Group II intron
		zma-MIR395p	zma-miR395p*					FR181196	Group II intron
		zma-MIR396a	zma-miR396a					FR198968	mature micro RNA (miRNA) miR-156-5p / miR-156b-5p / miR-156d-5p / miR-156j-5p / miR-156k-5p
		zma-MIR396b	zma-miR396b					FR214589	mature micro RNA (miRNA) miR-319-3p / miR-319a-3p / miR-319b-3p / miR-319c-3p / miR-319d-3p
		zma-MIR396c	zma-miR396c					FR255811	mature micro RNA (miRNA) miR-394-5p / miR-394a-5p / miR-394b-5p
		zma-MIR396d	zma-miR396d					FR134289	transfer RNA (tRNA), GCC (Gly/G) Glycine
		zma-MIR396e	zma-miR396e					FR270128	transfer RNA (tRNA), TAG (Leu/L) Leucine
		zma-MIR396f	zma-miR396f					FR398597	transfer RNA (tRNA), GAT (Ile/I) Isoleucine
		zma-MIR396g	zma-miR396g					FR398240	transfer RNA (tRNA), GCA (Cys/C) Cysteine
		zma-MIR396h	zma-miR396h					FR007866	precursor micro RNA (miRNA) mir-166c
		zma-MIR396i	zma-miR396i					FR111703	self-splicing ribozyme RNA
		zma-MIR396j	zma-miR396j					FR192095	self-splicing ribozyme RNA
		zma-MIR396k	zma-miR396k					FR319920	precursor micro RNA (miRNA) mir-166d
		zma-MIR396l	zma-miR396l					FR035801	C/D box guide small nucleolar RNA (snoRNA) R1
		zma-MIR396m	zma-miR396m					FR174263	transfer RNA (tRNA), CAT (Met/M) Methionine
		zma-MIR396n	zma-miR396n					FR186337	C/D box guide small nucleolar RNA (snoRNA) R1
		zma-MIR397a	zma-miR397a					FR193769	C/D box guide small nucleolar RNA (snoRNA) R28
		zma-MIR397b	zma-miR397b					FR028191	mature micro RNA (miRNA) miR-172a-3p / miR-172b-3p / miR-172c-3p / miR-172d-3p
		zma-MIR398a	zma-miR398a					FR058617	U2 spliceosomal RNA
		zma-MIR398b	zma-miR398b					FR074259	U2 spliceosomal RNA
		zma-MIR398c	zma-miR398c					FR205759	Group II intron
		zma-MIR399a	zma-miR399a					FR030608	mature micro RNA (miRNA) miR-399b-3p / miR-399c-3p / miR-399d-3p / miR-399e-3p / miR-399i-3p
		zma-MIR399b	zma-miR399b					FR055686	Group II intron
		zma-MIR399c	zma-miR399c					FR084825	mature micro RNA (miRNA) miR-169c-5p / miR-169d-5p / miR-169f-5p / miR-169g-5p / miR-169h-5p / miR-169r-5p
		zma-MIR399d	zma-miR399d					FR200859	U5 spliceosomal RNA
		zma-MIR399e	zma-miR399e					FR287534	U5 spliceosomal RNA
		zma-MIR399f	zma-miR399f					FR360210	U5 spliceosomal RNA
		zma-MIR399g	zma-miR399g					FR400942	U2 spliceosomal RNA
		zma-MIR399h	zma-miR399h					FR192958	transfer RNA (tRNA), GAT (Ile/I) Isoleucine
		zma-MIR399i	zma-miR399i					FR145813	U2 spliceosomal RNA
		zma-MIR399j	zma-miR399j					FR153544	U2 spliceosomal RNA
		zma-MIR399k	zma-miR399k					FR194191	C/D box guide small nucleolar RNA (snoRNA) SNORD43 / U43
		zma-MIR399l	zma-miR399l					FR384225	U2 spliceosomal RNA
		zma-MIR407	zma-miR407					FR124491	transfer RNA (tRNA), GTA (Tyr/Y) Tyrosine
		zma-MIR408	zma-miR408					FR326314	C/D box guide small nucleolar RNA (snoRNA) R31 / Z110 / Z27
		zma-MIR413	zma-miR413					FR240903	mature micro RNA (miRNA) miR-399a-3p / miR-399b-3p / miR-399c-3p / miR-399f-3p / miR-399g-3p / miR-399h-3p
		zma-MIR414	zma-miR414					FR315769	mature micro RNA (miRNA) miR-396-5p / miR-396a-5p / miR-396b-5p
		zma-MIR437a	zma-miR437a					FR208323	H/ACA box guide small nucleolar RNA (snoRNA) ACA48 / SNORA48
		zma-MIR437b	zma-miR437b					FR402654	self-splicing ribozyme RNA
		zma-MIR437c	zma-miR437c					FR092774	transfer RNA (tRNA), GTC (Asp/D) Aspartic acid
		zma-MIR437d	zma-miR437d					FR082133	H/ACA box guide small nucleolar RNA (snoRNA) ACA48 / SNORA48
		zma-MIR437e	zma-miR437e					FR305411	H/ACA box guide small nucleolar RNA (snoRNA) ACA40 / SNORA40
		zma-MIR437f	zma-miR437f					FR390129	Group II intron
		zma-MIR437g	zma-miR437g					FR402989	H/ACA box guide small nucleolar RNA (snoRNA) ACA48 / SNORA48
		zma-MIR444a	zma-miR444a					FR086934	small nucleolar RNA (snoRNA) U14
		zma-MIR444b	zma-miR444b					FR327141	U6 spliceosomal RNA
		zma-MIR447	zma-miR447					FR338832	mature micro RNA (miRNA) miR-169-5p / miR-169b-5p / miR-169c-5p / miR-169d-5p / miR-169e-5p / miR-169f-5p / miR-169g-5p / miR-169h-5p
		zma-MIR482	zma-miR482					FR049350	C/D box small nucleolar RNA (snoRNA)
		zma-MIR482	zma-miR482*					FR092686	C/D box small nucleolar RNA (snoRNA)
		zma-MIR528a	zma-miR528a					FR134284	H/ACA box small nucleolar RNA (snoRNA)
		zma-MIR528a	zma-miR528a*					FR154470	C/D box small nucleolar RNA (snoRNA)
		zma-MIR528b	zma-miR528b					FR212228	C/D box small nucleolar RNA (snoRNA)
		zma-MIR528b	zma-miR528b*					FR268066	C/D box small nucleolar RNA (snoRNA)
		zma-MIR529	zma-miR529					FR287056	small nucleolar RNA (snoRNA) SNORD3@ / U3
		zma-MIR529	zma-miR529*					FR194694	C/D box small nucleolar RNA (snoRNA)
		zma-MIR827	zma-miR827					FR285335	C/D box small nucleolar RNA (snoRNA)
		zma-MIR827	zma-miR827*					FR105510	C/D box guide small nucleolar RNA (snoRNA) R16
		zma-MIR1432	zma-miR1432					FR190973	C/D box guide small nucleolar RNA (snoRNA) R16
		zma-MIR1432	zma-miR1432*					FR068194	small nucleolar RNA (snoRNA) U14
		zma-MIR2118a	zma-miR2118a					FR331885	small nucleolar RNA (snoRNA) U14
		zma-MIR2118b	zma-miR2118b					FR124016	Group II intron
		zma-MIR2118c	zma-miR2118c					FR112430	transfer RNA (tRNA), CAC (Val/V) Valine
		zma-MIR2118d	zma-miR2118d					FR189601	transfer RNA (tRNA), TGA (Ser/S) Serine
		zma-MIR2118e	zma-miR2118e					FR002641	small nuclear RNA (snRNA)
		zma-MIR2118f	zma-miR2118f					FR009979	small nuclear RNA (snRNA)
		zma-MIR2118g	zma-miR2118g					FR045420	small nuclear RNA (snRNA)
		zma-MIR2275a	zma-miR2275a-5p					FR082802	C/D box small nucleolar RNA (snoRNA)
		zma-MIR2275a	zma-miR2275a-3p					FR106829	C/D box small nucleolar RNA (snoRNA)
		zma-MIR2275b	zma-miR2275b-5p					FR250694	small nuclear RNA (snRNA)
		zma-MIR2275b	zma-miR2275b-3p					FR207005	Group II intron
		zma-MIR2275c	zma-miR2275c-5p					FR007482	H/ACA box guide small nucleolar RNA (snoRNA) ACA17 / SNORA17
		zma-MIR2275c	zma-miR2275c-3p					FR008342	H/ACA box guide small nucleolar RNA (snoRNA) ACA17 / SNORA17
		zma-MIR2275d	zma-miR2275d-5p					FR014474	H/ACA box guide small nucleolar RNA (snoRNA) ACA17 / SNORA17
		zma-MIR2275d	zma-miR2275d-3p					FR023844	H/ACA box guide small nucleolar RNA (snoRNA) ACA17 / SNORA17
								FR027680	H/ACA box guide small nucleolar RNA (snoRNA) ACA17 / SNORA17
								FR036612	H/ACA box guide small nucleolar RNA (snoRNA) ACA17 / SNORA17
								FR062149	H/ACA box guide small nucleolar RNA (snoRNA) ACA17 / SNORA17
								FR072307	H/ACA box guide small nucleolar RNA (snoRNA) ACA17 / SNORA17
								FR075911	H/ACA box guide small nucleolar RNA (snoRNA) ACA17 / SNORA17
								FR075973	H/ACA box guide small nucleolar RNA (snoRNA) ACA17 / SNORA17
								FR077372	H/ACA box guide small nucleolar RNA (snoRNA) ACA17 / SNORA17
								FR081637	H/ACA box guide small nucleolar RNA (snoRNA) ACA17 / SNORA17
								FR090202	H/ACA box guide small nucleolar RNA (snoRNA) ACA17 / SNORA17
								FR101290	H/ACA box guide small nucleolar RNA (snoRNA) ACA17 / SNORA17
								FR105457	H/ACA box guide small nucleolar RNA (snoRNA) ACA17 / SNORA17
								FR112839	H/ACA box guide small nucleolar RNA (snoRNA) ACA17 / SNORA17
								FR158764	H/ACA box guide small nucleolar RNA (snoRNA) ACA17 / SNORA17
								FR165392	H/ACA box guide small nucleolar RNA (snoRNA) ACA17 / SNORA17
								FR174265	H/ACA box guide small nucleolar RNA (snoRNA) ACA17 / SNORA17
								FR174985	H/ACA box guide small nucleolar RNA (snoRNA) ACA17 / SNORA17
								FR177831	H/ACA box guide small nucleolar RNA (snoRNA) ACA17 / SNORA17
								FR178095	H/ACA box guide small nucleolar RNA (snoRNA) ACA17 / SNORA17
								FR183651	H/ACA box guide small nucleolar RNA (snoRNA) ACA17 / SNORA17
								FR190100	H/ACA box guide small nucleolar RNA (snoRNA) ACA17 / SNORA17
								FR206814	H/ACA box guide small nucleolar RNA (snoRNA) ACA17 / SNORA17
								FR214437	H/ACA box guide small nucleolar RNA (snoRNA) ACA17 / SNORA17
								FR219527	H/ACA box guide small nucleolar RNA (snoRNA) ACA17 / SNORA17
								FR232571	H/ACA box guide small nucleolar RNA (snoRNA) ACA17 / SNORA17
								FR233872	H/ACA box guide small nucleolar RNA (snoRNA) ACA17 / SNORA17
								FR236350	H/ACA box guide small nucleolar RNA (snoRNA) ACA17 / SNORA17
								FR238344	H/ACA box guide small nucleolar RNA (snoRNA) ACA17 / SNORA17
								FR243671	H/ACA box guide small nucleolar RNA (snoRNA) ACA17 / SNORA17
								FR245713	H/ACA box guide small nucleolar RNA (snoRNA) ACA17 / SNORA17
								FR246672	H/ACA box guide small nucleolar RNA (snoRNA) ACA17 / SNORA17
								FR246789	H/ACA box guide small nucleolar RNA (snoRNA) ACA17 / SNORA17
								FR252482	H/ACA box guide small nucleolar RNA (snoRNA) ACA17 / SNORA17
								FR254690	H/ACA box guide small nucleolar RNA (snoRNA) ACA17 / SNORA17
								FR258287	H/ACA box guide small nucleolar RNA (snoRNA) ACA17 / SNORA17
								FR260018	H/ACA box guide small nucleolar RNA (snoRNA) ACA17 / SNORA17
								FR262606	H/ACA box guide small nucleolar RNA (snoRNA) ACA17 / SNORA17
								FR267387	H/ACA box guide small nucleolar RNA (snoRNA) ACA17 / SNORA17
								FR283610	H/ACA box guide small nucleolar RNA (snoRNA) ACA17 / SNORA17
								FR283746	H/ACA box guide small nucleolar RNA (snoRNA) ACA17 / SNORA17
								FR292455	H/ACA box guide small nucleolar RNA (snoRNA) ACA17 / SNORA17
								FR293792	H/ACA box guide small nucleolar RNA (snoRNA) ACA17 / SNORA17
								FR302779	H/ACA box guide small nucleolar RNA (snoRNA) ACA17 / SNORA17
								FR303341	H/ACA box guide small nucleolar RNA (snoRNA) ACA17 / SNORA17
								FR306433	H/ACA box guide small nucleolar RNA (snoRNA) ACA40 / SNORA40
								FR307125	H/ACA box guide small nucleolar RNA (snoRNA) ACA17 / SNORA17
								FR318088	H/ACA box guide small nucleolar RNA (snoRNA) ACA17 / SNORA17
								FR319697	H/ACA box guide small nucleolar RNA (snoRNA) ACA17 / SNORA17
								FR339012	H/ACA box guide small nucleolar RNA (snoRNA) ACA17 / SNORA17
								FR339038	H/ACA box guide small nucleolar RNA (snoRNA) ACA17 / SNORA17
								FR341871	H/ACA box guide small nucleolar RNA (snoRNA) ACA17 / SNORA17
								FR343140	H/ACA box guide small nucleolar RNA (snoRNA) ACA17 / SNORA17
								FR348269	H/ACA box guide small nucleolar RNA (snoRNA) ACA17 / SNORA17
								FR351221	H/ACA box guide small nucleolar RNA (snoRNA) ACA17 / SNORA17
								FR352944	H/ACA box guide small nucleolar RNA (snoRNA) ACA17 / SNORA17
								FR358142	H/ACA box guide small nucleolar RNA (snoRNA) ACA48 / SNORA48
								FR375086	H/ACA box guide small nucleolar RNA (snoRNA) ACA17 / SNORA17
								FR382498	H/ACA box guide small nucleolar RNA (snoRNA) ACA17 / SNORA17
								FR391327	H/ACA box guide small nucleolar RNA (snoRNA) ACA17 / SNORA17
								FR393040	H/ACA box guide small nucleolar RNA (snoRNA) ACA17 / SNORA17
								FR393412	H/ACA box guide small nucleolar RNA (snoRNA) ACA17 / SNORA17
								FR401688	H/ACA box guide small nucleolar RNA (snoRNA) ACA17 / SNORA17
								FR406431	C/D box guide small nucleolar RNA (snoRNA) SNORD3@ / U3
								FR342411	transfer RNA (tRNA), TTC (Glu/E) Glutamic acid
								FR013823	small nucleolar RNA (snoRNA) U14.1A / U14.1B / U14.1C / U14.1D / snoR1.1 / snoR2.2 / snoR3.2
								FR102203	small nucleolar RNA (snoRNA) U14.1A / U14.1B / U14.1C / U14.1D / snoR1.1 / snoR2.2 / snoR3.2
								FR115431	5.8S ribosomal RNA (rRNA)
								FR129998	5.8S ribosomal RNA (rRNA)
								FR181483	5.8S ribosomal RNA (rRNA)
								FR227582	5.8S ribosomal RNA (rRNA)
								FR269145	5.8S ribosomal RNA (rRNA)
								FR320669	Group I intron
								FR374135	5.8S ribosomal RNA (rRNA)
								FR401158	5.8S ribosomal RNA (rRNA)
								FR113161	Eukaryotic type signal recognition particle (SRP)
								FR006791	H/ACA box guide small nucleolar RNA (snoRNA) ACA17 / SNORA17
								FR040523	H/ACA box guide small nucleolar RNA (snoRNA) ACA17 / SNORA17
								FR053490	H/ACA box guide small nucleolar RNA (snoRNA) ACA17 / SNORA17
								FR071257	H/ACA box guide small nucleolar RNA (snoRNA) ACA17 / SNORA17
								FR080371	H/ACA box guide small nucleolar RNA (snoRNA) ACA17 / SNORA17
								FR095145	H/ACA box guide small nucleolar RNA (snoRNA) ACA17 / SNORA17
								FR141354	H/ACA box guide small nucleolar RNA (snoRNA) ACA17 / SNORA17
								FR162031	H/ACA box guide small nucleolar RNA (snoRNA) ACA17 / SNORA17
								FR208039	H/ACA box guide small nucleolar RNA (snoRNA) ACA17 / SNORA17
								FR218515	H/ACA box guide small nucleolar RNA (snoRNA) ACA17 / SNORA17
								FR233920	H/ACA box guide small nucleolar RNA (snoRNA) ACA17 / SNORA17
								FR256210	H/ACA box guide small nucleolar RNA (snoRNA) ACA17 / SNORA17
								FR259633	H/ACA box guide small nucleolar RNA (snoRNA) ACA17 / SNORA17
								FR263880	H/ACA box guide small nucleolar RNA (snoRNA) ACA17 / SNORA17
								FR266185	H/ACA box guide small nucleolar RNA (snoRNA) ACA17 / SNORA17
								FR310922	H/ACA box guide small nucleolar RNA (snoRNA) ACA17 / SNORA17
								FR368715	H/ACA box guide small nucleolar RNA (snoRNA) ACA17 / SNORA17
								FR390656	H/ACA box guide small nucleolar RNA (snoRNA) ACA17 / SNORA17
								FR271201	transfer RNA (tRNA), TTG (Gln/Q) Glutamine
								FR132734	small nuclear RNA (snRNA)
								FR012410	H/ACA box guide small nucleolar RNA (snoRNA) ACA48 / SNORA48
								FR041770	H/ACA box guide small nucleolar RNA (snoRNA) ACA17 / SNORA17
								FR130151	H/ACA box guide small nucleolar RNA (snoRNA) ACA17 / SNORA17
								FR157028	H/ACA box guide small nucleolar RNA (snoRNA) ACA17 / SNORA17
								FR334571	H/ACA box guide small nucleolar RNA (snoRNA) ACA40 / SNORA40
								FR264876	transfer RNA (tRNA), CAC (Val/V) Valine
								FR123842	H/ACA box guide small nucleolar RNA (snoRNA) ACA40 / SNORA40
								FR387388	C/D box guide small nucleolar RNA (snoRNA) SNORD3@ / U3
								FR406930	C/D box guide small nucleolar RNA (snoRNA) SNORD3@ / U3
								FR055661	C/D box guide small nucleolar RNA (snoRNA) SNORD27 / U27
								FR004789	H/ACA box guide small nucleolar RNA (snoRNA) ACA17 / SNORA17
								FR057404	H/ACA box guide small nucleolar RNA (snoRNA) ACA17 / SNORA17
								FR059984	H/ACA box guide small nucleolar RNA (snoRNA) ACA17 / SNORA17
								FR074851	H/ACA box guide small nucleolar RNA (snoRNA) ACA40 / SNORA40
								FR176818	H/ACA box guide small nucleolar RNA (snoRNA) ACA17 / SNORA17
								FR199568	H/ACA box guide small nucleolar RNA (snoRNA) ACA17 / SNORA17
								FR239696	H/ACA box guide small nucleolar RNA (snoRNA) ACA17 / SNORA17
								FR288916	H/ACA box guide small nucleolar RNA (snoRNA) ACA17 / SNORA17
								FR351118	H/ACA box guide small nucleolar RNA (snoRNA) ACA17 / SNORA17
								FR353055	H/ACA box guide small nucleolar RNA (snoRNA) ACA17 / SNORA17
								FR120474	mature micro RNA (miRNA) miR-169-5p / miR-169a-5p / miR-169b-5p / miR-169c-5p
								FR000120	H/ACA box guide small nucleolar RNA (snoRNA) ACA40 / SNORA40
								FR036648	H/ACA box guide small nucleolar RNA (snoRNA) ACA17 / SNORA17
								FR039211	H/ACA box guide small nucleolar RNA (snoRNA) ACA40 / SNORA40
								FR105001	H/ACA box guide small nucleolar RNA (snoRNA) ACA48 / SNORA48
								FR191950	H/ACA box guide small nucleolar RNA (snoRNA) ACA40 / SNORA40
								FR207022	H/ACA box guide small nucleolar RNA (snoRNA) ACA48 / SNORA48
								FR211525	H/ACA box guide small nucleolar RNA (snoRNA) ACA48 / SNORA48
								FR226609	H/ACA box guide small nucleolar RNA (snoRNA) ACA17 / SNORA17
								FR231266	H/ACA box guide small nucleolar RNA (snoRNA) ACA40 / SNORA40
								FR235233	H/ACA box guide small nucleolar RNA (snoRNA) ACA40 / SNORA40
								FR288599	H/ACA box guide small nucleolar RNA (snoRNA) ACA40 / SNORA40
								FR290121	H/ACA box guide small nucleolar RNA (snoRNA) ACA48 / SNORA48
								FR063497	H/ACA box guide small nucleolar RNA (snoRNA) ACA40 / SNORA40
								FR080609	H/ACA box guide small nucleolar RNA (snoRNA) ACA17 / SNORA17
								FR113441	H/ACA box guide small nucleolar RNA (snoRNA) ACA17 / SNORA17
								FR116650	H/ACA box guide small nucleolar RNA (snoRNA) ACA17 / SNORA17
								FR197197	H/ACA box guide small nucleolar RNA (snoRNA) ACA17 / SNORA17
								FR210056	H/ACA box guide small nucleolar RNA (snoRNA) ACA17 / SNORA17
								FR230169	H/ACA box guide small nucleolar RNA (snoRNA) ACA17 / SNORA17
								FR239952	H/ACA box guide small nucleolar RNA (snoRNA) ACA17 / SNORA17
								FR314029	H/ACA box guide small nucleolar RNA (snoRNA) ACA17 / SNORA17
								FR070230	H/ACA box guide small nucleolar RNA (snoRNA) ACA17 / SNORA17
								FR158938	H/ACA box guide small nucleolar RNA (snoRNA) ACA17 / SNORA17
								FR203328	H/ACA box guide small nucleolar RNA (snoRNA) ACA17 / SNORA17
								FR282097	H/ACA box guide small nucleolar RNA (snoRNA) ACA17 / SNORA17
								FR361937	H/ACA box guide small nucleolar RNA (snoRNA) ACA17 / SNORA17
								FR396567	H/ACA box guide small nucleolar RNA (snoRNA) ACA17 / SNORA17
								FR384380	signal recognition particle (SRP) 7SL RNA
								FR216073	transfer RNA (tRNA), CAT (Met/M) Methionine
								FR095272	H/ACA box guide small nucleolar RNA (snoRNA) ACA17 / SNORA17
								FR222093	H/ACA box guide small nucleolar RNA (snoRNA) ACA17 / SNORA17
								FR286333	H/ACA box guide small nucleolar RNA (snoRNA) ACA17 / SNORA17
								FR372376	H/ACA box guide small nucleolar RNA (snoRNA) ACA40 / SNORA40
								FR235879	mature micro RNA (miRNA) miR-166a-3p / miR-166b-3p / miR-166c-3p / miR-166d-3p / miR-166e-3p / miR-166f-3p / miR-166g-3p / miR-166h-3p / miR-166i-3p
								FR370579	mature micro RNA (miRNA) miR-171a-3p / miR-171b-3p / miR-171c-3p / miR-171d-3p / miR-171e-3p / miR-171f-3p / miR-171g-3p / miR-171h-3p / miR-171i-3p / miR-171j-3p
								FR075531	transfer RNA (tRNA), CAT (Met/M) Methionine
								FR137162	transfer RNA (tRNA), GCA (Cys/C) Cysteine
								FR291068	transfer RNA (tRNA), TTG (Gln/Q) Glutamine
								FR100249	C/D box guide small nucleolar RNA (snoRNA) R31 / Z110 / Z27
								FR091311	H/ACA box guide small nucleolar RNA (snoRNA) ACA48 / SNORA48
								FR100024	H/ACA box guide small nucleolar RNA (snoRNA) ACA17 / SNORA17
								FR365165	H/ACA box guide small nucleolar RNA (snoRNA) ACA17 / SNORA17
								FR152982	transfer RNA (tRNA), TTT (Lys/K) Lysine
								FR096395	mature micro RNA (miRNA) miR-167a-5p / miR-167b-5p / miR-167c-5p / miR-167d-5p / miR-167e-5p / miR-167f-5p / miR-167g-5p / miR-167h-5p / miR-167i-5p / miR-167j-5p
								FR189689	H/ACA box guide small nucleolar RNA (snoRNA) ACA17 / SNORA17
								FR307175	H/ACA box guide small nucleolar RNA (snoRNA) ACA17 / SNORA17
								FR329118	H/ACA box guide small nucleolar RNA (snoRNA) ACA17 / SNORA17
								FR086029	H/ACA box guide small nucleolar RNA (snoRNA) ACA48 / SNORA48
								FR308630	H/ACA box guide small nucleolar RNA (snoRNA) ACA48 / SNORA48
								FR360910	mature micro RNA (miRNA) miR-169e-5p / miR-169f-5p / miR-169g-5p / miR-169h-5p / miR-169i-5p / miR-169j-5p / miR-169k-5p / miR-169l-5p / miR-169m-5p / miR-169n-5p
								FR219558	H/ACA box guide small nucleolar RNA (snoRNA) ACA48 / SNORA48
								FR208047	mature micro RNA (miRNA) miR-167a-5p / miR-167b-5p / miR-167c-5p / miR-167d-5p
								FR064434	transfer RNA (tRNA), GGA (Ser/S) Serine
								FR320972	H/ACA box guide small nucleolar RNA (snoRNA) ACA48 / SNORA48
								FR026469	H/ACA box guide small nucleolar RNA (snoRNA) ACA40 / SNORA40
								FR193332	H/ACA box guide small nucleolar RNA (snoRNA) ACA48 / SNORA48
								FR323862	H/ACA box guide small nucleolar RNA (snoRNA) ACA40 / SNORA40
								FR055577	mature micro RNA (miRNA) miR-164-5p / miR-164a-5p / miR-164b-5p / miR-164c-5p / miR-164d-5p / miR-164e-5p / miR-164f-5p
								FR165568	transfer RNA (tRNA), GCT (Ser/S) Serine
								FR386778	transfer RNA (tRNA), CAT (Met/M) Methionine
								FR285780	H/ACA box guide small nucleolar RNA (snoRNA) ACA48 / SNORA48
								FR379632	H/ACA box guide small nucleolar RNA (snoRNA) ACA40 / SNORA40
								FR131110	transfer RNA (tRNA), TGG (Pro/P) Proline
								FR244794	transfer RNA (tRNA), GGT (Thr/T) Threonine
								FR048249	transfer RNA (tRNA), TGT (Thr/T) Threonine
								FR148527	transfer RNA (tRNA), GCT (Ser/S) Serine
								FR355993	Group II intron
								FR150395	H/ACA box guide small nucleolar RNA (snoRNA) ACA48 / SNORA48
								FR383740	transfer RNA (tRNA), CCA (Trp/W) Tryptophan
								FR101321	mature micro RNA (miRNA) miR-395a-3p / miR-395b-3p / miR-395c-3p / miR-395d-3p / miR-395e-3p / miR-395g-3p / miR-395h-3p / miR-395i-3p / miR-395j-3p / miR-395k-3p / miR-395l-3p / miR-395m-3p / miR-395n-3p / miR-395p-3p / miR-395q-3p / miR-395r-3p / miR-395s-3p
								FR191603	H/ACA box guide small nucleolar RNA (snoRNA) ACA40 / SNORA40
								FR323431	C/D box guide small nucleolar RNA (snoRNA) J17 / R15 / R60 / Z193 / Z230
								FR103328	transfer RNA (tRNA), GAA (Phe/F) Phenylalanine
								FR356568	transfer RNA (tRNA), CAT (Met/M) Methionine
								FR164062	H/ACA box guide small nucleolar RNA (snoRNA) ACA48 / SNORA48
								FR134547	Group II intron
								FR303191	Group II intron
								FR265964	H/ACA box guide small nucleolar RNA (snoRNA) ACA17 / SNORA17
								FR299452	mature micro RNA (miRNA) miR-160-5p / miR-160a-5p / miR-160b-5p / miR-160c-5p / miR-160d-5p / miR-160e-5p
								FR080782	5.8S ribosomal RNA (rRNA)
								FR263245	5.8S ribosomal RNA (rRNA)
								FR343409	Group II intron
								FR299254	H/ACA box guide small nucleolar RNA (snoRNA) ACA17 / SNORA17
								FR177121	5.8S ribosomal RNA (rRNA)
								FR395999	5.8S ribosomal RNA (rRNA)
								FR267956	transfer RNA (tRNA), CAA (Leu/L) Leucine
								FR159063	H/ACA box guide small nucleolar RNA (snoRNA) ACA23 / SNORA23
								FR012748	transfer RNA (tRNA), TGG (Pro/P) Proline
								FR163406	H/ACA box guide small nucleolar RNA (snoRNA) SNORA74B / U19-2
								FR174621	H/ACA box guide small nucleolar RNA (snoRNA) SNORA65 / U65
								FR210925	5S ribosomal RNA
								FR293972	H/ACA box guide small nucleolar RNA (snoRNA) ACA43 / SNORA43
								FR267244	mature micro RNA (miRNA) miR-156-5p / miR-156a-5p / miR-156b-5p / miR-156c-5p / miR-156d-5p / miR-156e-5p / miR-156f-5p / miR-156g-5p / miR-156h-5p / miR-156i-5p / miR-156j-5p
								FR327009	transfer RNA (tRNA), CTT (Lys/K) Lysine
								FR212642	H/ACA box guide small nucleolar RNA (snoRNA) ACA9 / SNORA9
								FR401778	mature micro RNA (miRNA) miR-166-3p / miR-166a-3p / miR-166b-3p / miR-166c-3p / miR-166d-3p / miR-166e-3p / miR-166f-3p / miR-166g-3p / miR-166h-3p / miR-166i-3p / miR-166j-3p / miR-166k-3p / miR-166l-3p / miR-166m-3p / miR-166n-3p
								FR032930	H/ACA box guide small nucleolar RNA (snoRNA) SNORA72 / U72
								FR266871	H/ACA box guide small nucleolar RNA (snoRNA) ACA48 / SNORA48
								FR366784	H/ACA box guide small nucleolar RNA (snoRNA) ACA22 / SNORA22
								FR102365	H/ACA box guide small nucleolar RNA (snoRNA) ACA27 / SNORA27
								FR010773	H/ACA box guide small nucleolar RNA (snoRNA) ACA1 / SNORA1
								FR214761	H/ACA box guide small nucleolar RNA (snoRNA) ACA32 / SNORA32
								FR058672	H/ACA box guide small nucleolar RNA (snoRNA) ACA19 / SNORA19
								FR079281	H/ACA box guide small nucleolar RNA (snoRNA) ACA52 / SNORA52
								FR194492	H/ACA box guide small nucleolar RNA (snoRNA) ACA40 / SNORA40
								FR209736	H/ACA box guide small nucleolar RNA (snoRNA) ACA2B / SNORA2B
								FR224308	H/ACA box guide small nucleolar RNA (snoRNA) ACA2A / SNORA2A
								FR234134	transfer RNA (tRNA), GTT (Asn/N) Asparagine
								FR369828	transfer RNA (tRNA), TCT (Arg/R) Arginine
								FR067482	transfer RNA (tRNA), TTC (Glu/E) Glutamic acid
								FR367969	H/ACA box guide small nucleolar RNA (snoRNA) SNORA68 / U68
								FR286931	H/ACA box guide small nucleolar RNA (snoRNA) ACA58 / SNORA58
								FR294675	H/ACA box guide small nucleolar RNA (snoRNA) ACA17 / SNORA17
								FR034109	H/ACA box guide small nucleolar RNA (snoRNA) ACA31 / MBI-161 / SNORA31
								FR327405	H/ACA box guide small nucleolar RNA (snoRNA) ACA2 / ACA34 / SNORA2 / SNORA34
								FR229788	H/ACA box guide small nucleolar RNA (snoRNA) ACA21 / SNORA21
								FR316366	H/ACA box guide small nucleolar RNA (snoRNA) ACA30 / ACA37 / SNORA30 / SNORA37
								FR062441	H/ACA box guide small nucleolar RNA (snoRNA) ACA3 / MBI-28 / SNORA3
								FR041432	H/ACA box guide small nucleolar RNA (snoRNA) ACA7 / SNORA7A
								FR060300	H/ACA box guide small nucleolar RNA (snoRNA) SNORA74A / U19
								FR105675	H/ACA box guide small nucleolar RNA (snoRNA) ACA30 / SNORA30
								FR149397	H/ACA box guide small nucleolar RNA (snoRNA) ACA56 / SNORA56
								FR379001	H/ACA box guide small nucleolar RNA (snoRNA) E3 / SNORA63
								FR066307	transfer RNA (tRNA), ACG (Arg/R) Arginine
								FR045841	H/ACA box guide small nucleolar RNA (snoRNA) ACA10 / SNORA10 / SNORA64 / U64
								FR191291	H/ACA box guide small nucleolar RNA (snoRNA) ACA10 / SNORA10 / SNORA64 / U64
								FR361189	H/ACA box guide small nucleolar RNA (snoRNA) E2 / SNORA62
								FR271815	transfer RNA (tRNA), GTA (Tyr/Y) Tyrosine
								FR232626	H/ACA box guide small nucleolar RNA (snoRNA) ACA6 / E2 / SNORA6 / SNORA62
								FR060072	transfer RNA (tRNA), GCC (Gly/G) Glycine
								FR247595	transfer RNA (tRNA), GAC (Val/V) Valine
								FR219435	H/ACA box guide small nucleolar RNA (snoRNA) ACA16 / SNORA16A
								FR024348	Group II intron
								FR321053	transfer RNA (tRNA), CCA (Trp/W) Tryptophan
								FR351353	transfer RNA (tRNA), GTC (Asp/D) Aspartic acid
								FR180490	transfer RNA (tRNA), GTG (His/H) Histidine
