# Supplementary material for: A Sorghum bicolor expression atlas reveals dynamic genotype-specific expression profiles for vegetative tissues of grain, sweet and bioenergy sorghums
Source: BMC Plant Biol. 2014 Jan 23;14:35. doi: 10.1186/1471-2229-14-35 (PMC3925131; doi:10.1186/1471-2229-14-35)
Supplement: Additional file 12 — Expression of select sucrose metabolizing enzyme/transporter genes. [file 1471-2229-14-35-S12.xlsx]

## Sheet: Sheet1
Additional file 12: Expression of sucrose metabolizing enzyme/transporter genes
Sucrose transporter genes	Probes	seedling_shoot_PI455230_1	seedling_shoot_PI455230_2	seedling_root_PI455230	leaf_38DAP_ PI455230	shoot_tip_38DAP_ PI455230	internode_61DAP_PI455230	rind_70DAP_PI455230_T	seedling_shoot_R159_1	seedling_shoot_R159_2	seedling_root_R159	leaf_38DAP_ R159	shoot_tip_38DAP_ R159	internode_61DAP_R159_T	pith_70DAP_R159_T	rind_70DAP_R159_T	internode_70DAP_PI455230_M	internode_61DAP_PI455230_B	pith_70DAP_PI455230_M	pith_70DAP_PI455230_B	rind_70DAP_PI455230_M	rind_70DAP_PI455230_B	pith_60DAP_PI455230_1	pith_60DAP_PI455230_2	pith_60DAP_PI455230_3	rind_60DAP_PI455230_1	rind_60DAP_PI455230_2	rind_60DAP_PI455230_3	internode_61DAP_R159_B	pith_70DAP_R159_B	rind_70DAP_R159_B	pith_60DAP_R159	rind_60DAP_R159	internode_61DAP_Atlas_T	internode_70DAP_Atlas_M	internode_61DAP_Atlas_B	seedling_shoot_Atlas_1	seedling_shoot_Atlas_2	seedling_root_Atlas	leaf_38_Atlas	shoot_tip_38_Atlas	pith_70DAP_Atlas_T	pith_70DAP_Atlas_M	pith_70DAP_Atlas_B	rind_70DAP_Atlas_T	rind_70DAP_Atlas_M	rind_70DAP_Atlas_B	pith_60DAP_Atlas_1	pith_60DAP_Atlas_2
SUT1	Sb01g045720	11.774	11.7796	11.9035	12.1623	9.51326	9.87899	11.9758	11.5804	11.5411	11.9678	12.1197	11.0959	11.7088	11.4837	11.8943	12.1414	12.6633	12.6092	12.3424	12.5163	12.5732	12.3818	12.7389	12.8111	12.4543	12.4406	12.3529	11.8895	11.9245	11.8467	11.7881	12.0743	11.6275	11.9894	11.8434	11.4612	11.6021	11.5353	11.777	9.77224	11.5718	12.0917	11.4468	11.6459	11.8717	11.6692	11.9556	11.2995
SUT2	Sb04g038030	9.86452	9.02016	9.54358	9.20792	9.45479	9.57366	9.84639	9.27882	9.26133	9.83472	8.89571	9.47898	10.5409	9.83856	10.159	9.99901	9.85444	10.3274	9.9603	10.1179	10.1144	10.0846	9.73964	9.76938	10.2029	10.4907	10.1867	10.2163	10.3588	10.3733	10.2363	10.9141	9.74873	9.78066	9.70165	9.5754	9.18886	9.75384	9.43624	9.1652	9.48662	9.98624	10.3198	9.82812	10.0728	10.1527	9.44689	9.71657
SUT3	Sb01g022430	5.03833	5.09296	4.94986	5.76579	5.28808	4.91586	5.33461	4.88807	4.79369	4.8985	5.4722	4.98004	5.25148	5.15886	5.23876	5.31163	5.06366	5.23558	5.1916	5.03759	5.404	5.5478	5.19052	5.19551	5.1833	5.28455	5.11863	5.19666	5.06212	5.19312	5.05411	5.35673	5.3391	4.98593	5.15886	5.28151	5.41896	5.02149	5.27906	4.95775	5.02532	5.247	5.35946	5.07333	5.04725	5.28867	5.11759	5.24235
SUT4	Sb08g023310	9.28901	8.62455	8.46679	9.89158	8.62907	8.19091	8.74954	9.06263	9.09912	8.34716	9.42335	8.49614	8.54122	8.88461	8.90749	8.88592	8.95803	8.95634	8.65181	8.93046	8.76291	8.75854	8.50171	8.48945	8.62172	8.32521	8.70954	8.50565	8.79454	8.71568	8.27381	8.72575	9.28048	8.64123	9.07585	8.93051	8.65251	8.32394	9.05546	8.10252	8.34489	8.15743	9.124	8.8017	8.65507	9.22498	8.87489	8.89457
SUT5	Sb04g023860	7.45046	6.66477	6.72664	8.08807	7.8318	7.41616	7.64965	7.47083	7.27023	8.00495	8.10292	7.5674	7.38425	7.27662	7.13224	7.95826	7.52674	7.48764	7.01524	7.33795	7.08227	7.39392	7.53961	7.44465	7.72002	7.43123	7.63406	7.36974	7.13165	7.32664	7.35961	7.45184	7.91772	7.32565	7.34555	7.42481	6.94792	7.03524	7.47429	7.50229	7.37281	7.42551	7.25917	7.13716	7.1238	7.15245	7.32865	7.55148
Invertase genes
INV1 (cell wall)	Sb01g008910	6.20778	5.47844	6.40742	6.39389	6.0808	6.06333	6.86171	6.22033	5.99866	6.42236	7.22584	6.01882	6.68104	6.55392	5.57377	6.95466	6.59265	5.64775	5.68829	7.17387	6.80495	6.56019	5.97762	6.74659	6.33108	5.9713	6.62645	6.12412	5.89599	6.57556	6.17459	6.59076	6.80804	6.1693	6.65487	5.10638	6.79873	6.2452	6.71759	6.37786	6.4499	6.55885	6.86493	6.3278	6.02441	5.80165	5.45498	6.79143
INV2 (cell wall)	Sb03g047060	6.77004	6.72879	8.91048	5.65228	5.8152	5.91667	5.27349	7.11811	7.0687	9.54489	6.27016	5.54888	5.17174	5.86373	5.44952	5.79822	5.26187	5.81128	5.82629	5.44699	5.97558	5.0752	4.92696	5.61727	5.00562	5.34929	4.84066	6.04763	6.17214	5.61496	6.03939	5.90978	4.99205	6.03362	5.59957	6.35968	6.74257	9.30393	6.53154	5.64487	5.86142	5.29761	5.33017	4.75737	5.12242	5.39994	5.14385	5.13346
INV3 (vacuolar)	Sb04g000620	11.0318	11.1064	12.5917	12.2022	11.3491	13.2407	12.9255	10.8911	10.7932	12.6173	11.3826	10.8332	9.83692	9.12652	8.1418	13.5221	13.5182	11.7214	13.3879	12.038	12.9567	13.2626	13.2971	13.022	13.0373	13.1002	13.1096	9.99283	9.13555	9.61889	10.3169	9.2151	12.391	7.99314	13.4089	11.1168	11.3126	12.2311	12.8467	12.1074	9.07411	7.99898	10.741	8.22132	9.40118	10.6067	10.4666	9.11538
INV4 (cell wall)	Sb06g031930	7.38558	7.32079	8.62729	7.44121	7.43018	7.52417	7.86991	7.41769	7.63458	7.97187	7.25883	7.70727	7.31591	7.32084	7.3138	7.72646	7.8009	7.45138	7.42603	7.33884	7.17379	7.61413	7.15798	7.35778	7.28023	7.75409	7.42849	7.36943	7.20071	7.28715	7.51319	7.3472	8.11877	7.28106	7.83073	7.92682	7.59158	8.06928	7.29978	7.74278	7.0283	7.46948	7.63161	7.3619	7.42215	7.55588	7.61482	7.89874
Sucrose phosphate synthase genes
SPS1	Sb03g043900	10.361	10.6663	6.54996	11.6467	6.36776	8.7306	9.35797	10.2799	10.4518	5.81541	11.453	6.77274	9.52359	8.63541	9.81681	7.87681	8.79431	8.72993	8.42621	8.93731	8.79808	6.72442	7.91978	7.64555	8.5552	8.46118	7.92045	8.80649	9.15406	8.8639	8.30695	8.91296	9.00329	10.0034	8.18133	10.5838	10.601	5.80975	11.2603	6.03383	9.40757	9.05971	8.01285	10.0304	9.65705	8.63695	7.60498	7.05433
SPS2	Sb04g005720	10.3432	10.7324	10.6947	11.5229	10.4888	10.9299	10.6189	10.2204	10.2548	10.3974	10.7485	10.0048	10.0054	10.6237	10.09	11.2475	10.8836	11.0372	11.0432	10.6352	11.0558	11.079	10.7816	11.0519	10.6752	10.7543	10.7878	10.1454	10.6191	10.5472	10.3556	9.82583	10.7446	11.0855	10.8299	11.2247	11.2014	11.2345	11.1471	10.9382	11.0794	11.062	10.8727	10.8371	10.7425	10.8477	10.9312	10.8993
SPS3	Sb05g007310	9.82668	9.96735	7.68757	11.5127	7.36822	7.53725	7.72854	9.45027	9.42096	7.63441	11.1033	7.47224	7.70882	8.12668	7.9815	8.21391	8.25372	8.32598	8.07419	7.82241	7.64548	8.28952	8.1309	8.35816	7.85188	7.82805	7.95944	7.82896	7.64017	7.9517	7.92219	7.78229	7.65794	8.2362	7.8712	9.72862	9.77707	7.42118	10.2175	7.47863	7.94345	7.75963	7.86491	8.04261	8.02611	7.87994	7.8772	7.77381
SPS4	Sb09g028570	9.92696	10.0347	10.6221	9.17256	10.4871	10.7822	10.6926	10.1822	10.239	10.7224	9.54011	10.5385	11.021	11.5198	11.1903	10.9007	10.9014	11.3	11.4257	10.802	10.687	11.1749	11.0666	11.3584	10.7214	10.7072	10.5798	11.1193	11.1422	11.2062	11.0589	10.9256	10.9719	10.9336	10.8774	10.089	9.95187	10.6533	9.26025	10.7368	11.722	11.3687	11.1874	11.1165	10.8379	10.818	11.0832	11.2824
SPS5	Sb10g025240	10.5407	10.9166	10.6751	11.5025	10.5969	10.8644	10.7707	10.2231	10.2414	10.1932	10.8011	10.1377	9.96401	10.4663	10.1356	11.227	11.1052	10.9754	11.0052	10.7471	10.9563	11.1192	10.8752	10.9054	10.8543	10.7658	10.8765	10.2578	10.6377	10.7203	10.5878	9.95244	10.7016	11.085	11.0717	11.0315	11.1826	11.4378	11.3994	11.1119	11.2678	11.1236	11.0152	10.8586	10.822	10.9717	10.9615	10.9948
Sucrose synthase genes
SUS1	Sb01g035890	5.80234	6.04129	7.65573	7.21855	7.12383	7.43296	7.28693	5.61662	5.53442	7.43943	7.29427	6.84942	9.1278	9.45387	9.60499	8.01827	8.35447	8.79888	8.43761	8.86832	8.39994	9.02186	8.63909	9.52233	8.73936	8.22679	8.56792	9.65706	9.68722	9.73695	9.34112	9.56509	9.43621	10.0717	8.88056	6.61301	6.51436	7.77581	8.54868	8.04502	10.5088	10.0109	8.84403	10.296	9.65299	9.28532	9.08372	9.14655
SUS2	Sb04g038410	6.86393	7.09139	7.06243	5.57619	8.3236	8.86787	7.24248	6.2164	6.4106	6.73532	5.6118	7.61711	5.76952	4.97139	5.3728	5.8174	5.93425	5.62818	5.2748	5.46948	5.49266	5.81428	5.57013	5.63712	5.67924	5.66026	5.34601	5.27985	4.93075	5.3969	5.54941	5.5237	6.20249	5.08441	5.43941	6.58994	7.07049	7.17364	5.91785	8.86654	5.29695	5.59146	5.35707	5.03269	5.17603	5.11049	5.52102	5.60927
SUS3	Sb10g031040	12.0781	12.1722	11.6144	8.13725	12.7982	13.5393	13.2254	12.1257	12.1281	11.6655	8.08228	13.4397	12.3576	9.42094	10.8178	12.8549	13.3517	11.3799	11.4592	13.1262	13.3006	12.218	13	12.1001	13.1482	12.9909	13.2684	11.4732	10.3049	11.0926	11.5629	11.6104	12.9004	12.2392	12.8559	12.3757	12.1496	12.0721	9.21729	13.1126	9.62477	9.25012	12.2803	12.3516	11.8407	12.9503	11.932	11.5772
Constitutively expressed gene
Ubiquitin	Sb10g027470	11.7099	11.4658	11.7389	11.2197	11.0542	11.4354	11.9615	11.6403	11.6629	11.9277	10.5887	11.2682	12.0517	11.5635	11.6103	11.5002	11.7379	12.4888	12.3539	12.1675	11.8781	12.38	12.5588	12.7725	12.2461	12.2462	12.4413	11.9255	11.761	11.8461	11.9932	11.9367	11.8747	11.1071	11.5555	11.7406	11.748	11.8398	11.395	11.1281	12.0239	11.8463	11.8031	11.9093	11.9031	11.7616	12.2358	12.4106
eIF4a1	Sb04g003390	11.5048	11.3255	12.3589	10.3254	12.4227	12.1479	11.4521	11.3445	11.3043	12.2994	10.6818	12.125	11.9909	12.5153	12.4582	11.7589	11.6678	11.5456	11.8183	11.7645	11.9304	11.0926	11.6103	11.1861	11.1265	11.3574	11.3658	11.63	12.2484	11.8031	11.6213	11.5314	11.3376	12.4429	11.7759	11.2523	11.1534	12.0215	10.5133	11.9221	12.147	12.2862	12.0815	11.7523	12.15	12.073	11.6098	11.5089
RMA-normalized log2 expression values
[truncated: 30 more columns]
