# Supplementary material for: A Sorghum bicolor expression atlas reveals dynamic genotype-specific expression profiles for vegetative tissues of grain, sweet and bioenergy sorghums
Source: BMC Plant Biol. 2014 Jan 23;14:35. doi: 10.1186/1471-2229-14-35 (PMC3925131; doi:10.1186/1471-2229-14-35)
Supplement: Additional file 13 — Expression of select phenylpropanoid-monolignol biosynthesis pathway genes. [file 1471-2229-14-35-S13.xlsx]

## Sheet: Sheet1
Additional file 13: Expression of phenylpropanoid-monolignol biosynthesis pathway genes
Phenylalanine ammonia lyase (PAL)	Probes	seedling_shoot_PI455230_1	seedling_shoot_PI455230_2	seedling_root_PI455230	leaf_38DAP_ PI455230	shoot_tip_38DAP_ PI455230	internode_61DAP_PI455230	rind_70DAP_PI455230_T	seedling_shoot_R159_1	seedling_shoot_R159_2	seedling_root_R159	leaf_38DAP_ R159	shoot_tip_38DAP_ R159	internode_61DAP_R159_T	pith_70DAP_R159_T	rind_70DAP_R159_T	internode_70DAP_PI455230_M	internode_61DAP_PI455230_B	pith_70DAP_PI455230_M	pith_70DAP_PI455230_B	rind_70DAP_PI455230_M	rind_70DAP_PI455230_B	pith_60DAP_PI455230_1	pith_60DAP_PI455230_2	pith_60DAP_PI455230_3	rind_60DAP_PI455230_1	rind_60DAP_PI455230_2	rind_60DAP_PI455230_3	internode_61DAP_R159_B	pith_70DAP_R159_B	rind_70DAP_R159_B	pith_60DAP_R159	rind_60DAP_R159	internode_61DAP_Atlas_T	internode_70DAP_Atlas_M	internode_61DAP_Atlas_B	seedling_shoot_Atlas_1	seedling_shoot_Atlas_2	seedling_root_Atlas	leaf_38_Atlas	shoot_tip_38_Atlas	pith_70DAP_Atlas_T	pith_70DAP_Atlas_M	pith_70DAP_Atlas_B	rind_70DAP_Atlas_T	rind_70DAP_Atlas_M	rind_70DAP_Atlas_B	pith_60DAP_Atlas_1	pith_60DAP_Atlas_2
PAL	Sb01g014020	12.796	12.8021	13.4592	12.7371	12.7195	13.1963	13.4453	12.9566	13.0752	13.3352	12.5623	13.2841	13.4852	13.3864	13.4763	13.5683	13.517	13.1045	13.2016	13.4464	13.5621	13.3345	13.2391	13.2071	13.3768	13.4662	13.4046	13.4744	13.616	13.566	13.3308	13.5577	13.3275	13.2904	13.4512	12.822	12.9669	13.417	12.7803	12.8494	12.9877	12.5245	13.2022	13.5043	13.5134	13.4343	13.4442	13.2164
PAL	Sb04g026510	11.0489	10.7456	11.8556	10.6307	10.5527	11.9794	12.7966	11.0779	11.1753	11.8147	9.81431	11.6929	12.8066	11.5487	12.3986	12.6775	13.0145	11.3596	11.3597	12.9296	13.1493	11.7304	11.8452	11.4902	12.6232	12.5891	12.6209	12.3843	12.0337	11.8421	11.6564	12.3993	12.9472	11.9924	12.886	10.9562	10.9952	12.0454	10.5914	11.0674	11.217	10.4024	12.3104	12.8054	12.4188	12.6749	12.2525	11.9531
PAL	Sb04g026520	9.62197	9.95425	10.7715	9.87811	9.9539	9.67421	11.1611	9.62292	9.74779	10.884	11.0606	10.2222	11.7188	9.90947	10.663	11.2743	10.3418	9.11505	10.0117	11.1233	10.6665	10.1499	10.5686	10.0655	11.1092	10.7934	10.6081	11.9704	11.7299	11.7538	11.6518	12.0417	11.1842	9.98584	10.8363	9.39645	9.85494	10.2889	10.6041	9.12833	8.63086	8.6627	9.66426	11.4023	10.3836	9.98402	10.3834	9.38179
PAL	Sb04g026530	9.48232	9.12462	10.6996	9.96367	10.0625	9.88532	11.14	9.3052	9.35706	10.1131	11.4067	9.86164	11.6059	9.48855	10.4922	10.7237	10.6359	8.95014	10.1065	11.2799	11.158	9.23872	10.9962	9.54795	10.8538	11.2232	9.7725	11.8775	11.8855	11.7392	11.5561	12.036	10.2462	10.2286	10.3139	8.53723	8.83782	9.54155	10.5048	8.98303	8.39198	8.22501	9.34931	11.185	10.4218	10.0414	9.96731	8.74148
PAL	Sb04g026540	9.41238	9.12872	10.7044	10.0143	9.88921	9.86889	11.1205	9.18566	9.19417	10.1217	11.2991	9.82583	11.5724	9.46979	10.5161	10.7159	10.5667	9.07456	10.0923	11.275	11.201	9.2962	11.0624	9.53508	10.8044	11.1311	9.95273	11.8867	11.9045	11.6884	11.5631	12.0837	10.4108	10.2426	10.4665	8.94137	8.675	9.60175	10.5012	9.08875	8.3984	8.24282	9.37761	11.1409	10.4637	9.99832	10.0775	8.84598
PAL	Sb04g026550	9.45734	9.1185	10.6657	9.85038	9.9643	9.8512	11.0776	9.11457	9.24955	10.0494	11.3107	9.85397	11.5893	9.48356	10.5198	10.6819	10.5597	8.97379	10.0573	11.2194	11.0435	9.28516	10.9776	9.50619	10.7734	11.1912	9.86622	11.9188	11.863	11.7683	11.442	11.9783	10.407	10.1311	10.3045	8.94753	8.67035	9.41834	10.5478	8.97896	8.16527	8.27825	9.48389	11.0712	10.4743	10.0632	9.94025	8.79009
PAL	Sb04g026560	9.45588	9.24842	10.6791	9.98947	10.0609	9.84582	11.1556	9.36723	9.45904	10.2381	11.3769	9.78006	11.5578	9.48994	10.4989	10.6921	10.5873	9.1275	10.1539	11.2193	11.1983	9.34025	10.9548	9.60026	10.8037	11.1201	9.82767	11.9932	11.835	11.6867	11.5639	11.9408	10.3777	10.1514	10.4114	8.43492	8.8349	9.48701	10.5158	9.09208	8.52957	8.37363	9.42321	11.0874	10.4476	9.95712	10.0233	8.68585
PAL	Sb06g022740	11.0311	10.6095	11.837	10.5561	10.4463	11.9812	12.7399	11.0314	11.0802	11.7995	9.97006	11.6663	12.7967	11.5632	12.3778	12.607	13.0043	11.238	11.3754	12.9155	13.1234	11.7295	11.7955	11.4463	12.5716	12.498	12.6217	12.3545	12.008	11.8165	11.6685	12.3392	12.9746	11.9175	12.8695	10.9348	10.879	12.0802	10.4826	11.012	11.2578	10.286	12.2334	12.8234	12.4128	12.6548	12.159	11.8861
PAL	Sb06g022750	12.9201	12.7082	13.3512	12.7714	12.7437	13.1535	13.369	12.8774	12.9836	13.2171	12.7036	13.1841	13.2634	13.3321	13.4072	13.5152	13.4493	13.1201	13.242	13.3959	13.5322	13.3536	13.3881	13.1128	13.4036	13.4052	13.346	13.4829	13.4992	13.4523	13.3039	13.4481	13.3231	13.1928	13.3942	12.8266	12.9437	13.3983	12.7614	12.9822	12.9753	12.4888	13.165	13.416	13.3213	13.2775	13.2874	13.2934
p-coumarate 3-hydroxylase (C3H)
Sb09g024210	Sb09g024210	8.69329	8.65524	9.5302	9.86631	9.35378	9.63314	9.90822	8.49451	8.35124	9.29297	9.90391	9.82569	10.2266	8.33592	8.84767	10.2958	10.677	8.78038	9.03133	10.6999	11.0523	9.21714	9.73922	9.27295	9.95729	10.0564	10.3321	9.74737	9.23845	9.33735	9.66995	9.56217	10.7424	9.35898	10.3799	8.65582	8.59894	9.11984	9.57394	9.35961	8.36755	7.18415	9.2694	10.319	9.69834	10.1822	9.32161	8.46126
Ferulate 5-hydroxylase (F5H)
F5H	Sb01g017270	6.82927	7.06497	6.88385	6.63618	6.56915	7.54901	8.25696	7.10188	6.9258	6.66515	7.05962	7.64546	9.66199	7.2721	8.62407	10.0323	10.0553	8.95108	8.80833	11.2931	11.9701	8.60261	8.44285	8.60257	8.63251	8.20743	8.67306	9.31103	9.10678	8.64461	7.7634	9.6361	10.1227	10.7385	11.4941	7.09671	7.49684	7.31631	7.27063	7.21662	7.41634	7.41946	10.5234	11.1776	10.9319	11.6168	8.07425	7.62052
F5H	Sb02g002630	6.10361	6.1505	6.5271	6.77967	6.04212	6.23544	6.38785	6.20887	6.22101	6.28762	6.5952	5.90841	6.05648	6.2164	6.24703	6.28465	6.36154	6.69361	5.85071	6.36772	6.19183	6.17646	6.28008	6.00715	6.48238	6.56705	6.35602	6.28056	6.25621	6.25777	6.50948	6.19395	6.21794	6.43432	6.22887	6.24983	6.30954	6.28364	6.60881	5.73452	6.05297	6.07787	6.17266	6.50771	6.50987	6.42585	6.27711	6.39464
F5H	Sb05g007210	5.33896	5.29678	6.92606	6.34984	5.73365	5.60227	5.83196	5.5305	5.61651	6.48655	5.97569	5.75876	5.69082	5.67811	5.46193	5.92639	5.94263	5.84994	5.48349	5.83886	5.97607	6.15593	5.87047	5.59393	5.89874	5.90638	6.00585	5.59384	5.34721	5.91864	5.8284	5.84292	5.85132	5.61964	5.82734	5.60227	5.58551	6.20063	5.92167	5.43987	5.59439	5.93147	5.93902	5.69245	5.74771	6.11345	5.70223	5.90075
Trans-cinnamate 4-hydroxylase (C4H)
C4H	Sb02g010910	10.8954	10.9335	11.8617	11.5247	9.87172	10.8659	11.1144	10.4292	10.4753	11.7574	11.0294	10.3159	10.973	10.8576	10.5051	11.3687	11.4957	10.1465	10.7094	11.5647	11.7899	10.85	10.617	10.7411	11.1766	10.9751	11.1153	10.6436	10.6682	10.472	10.356	10.5686	11.9907	10.7203	11.6814	10.8327	10.8754	11.6849	11.5385	10.2221	9.8519	9.59381	10.7228	11.5702	11.1266	11.421	10.4549	10.0531
C4H	Sb03g038160	8.29731	7.99919	8.26702	7.76644	6.66018	8.84262	8.73334	7.734	7.97402	8.2405	7.48684	7.63468	8.35337	6.85269	7.04029	9.52736	9.13935	6.85897	6.85821	9.03005	9.17961	7.05535	7.21413	6.48643	8.31686	8.4859	7.93513	6.9105	6.94009	6.57942	6.77223	6.66628	10.6959	8.81891	10.006	7.55086	7.84343	8.07108	7.45925	7.07777	7.31009	6.42041	8.21509	9.39204	7.87822	9.03963	6.89793	6.95343
C4H	Sb04g017460	6.12668	5.85529	7.11461	6.17419	6.32157	6.7355	8.31247	5.66632	5.6413	6.63094	5.92911	6.16558	7.31706	5.86587	6.4162	6.25875	6.37425	6.55873	6.22688	6.78346	6.78941	6.61035	9.07931	6.90864	6.87878	8.27708	6.91732	6.81514	6.70658	6.38717	6.61853	7.01931	6.72101	6.07006	6.55347	6.11782	5.88431	6.39134	6.4787	6.31322	6.22916	5.80893	5.95633	6.86227	5.84635	6.53468	7.28239	6.06427
4-coumarate CoA ligase (4CL)
4CL	Sb04g005210	10.2148	10.1663	11.0579	10.6442	9.06507	10.5192	11.7011	10.1719	10.525	10.882	10.1546	10.21	11.8309	9.67927	10.4566	12.0005	12.0122	10.3171	10.3452	12.2576	12.2283	10.6574	10.8307	10.9204	11.6363	11.3811	11.3757	10.9418	10.8188	10.652	10.3244	11.2292	12.5418	11.585	12.3835	9.94872	9.95754	11.0431	10.3934	9.50262	9.85832	9.94742	11.5519	12.2164	12.0775	12.1852	10.6538	9.82606
4CL	Sb04g031010	7.83206	7.60655	7.122	8.49563	7.41051	7.41983	7.89732	7.64119	7.55105	7.38066	7.91763	7.29171	8.02078	7.16886	7.42254	7.95086	8.64972	7.49615	7.48609	7.79479	7.73366	7.87243	7.96204	7.54923	8.04155	8.29816	8.152	7.81559	7.52498	7.69293	7.72855	7.84369	7.90137	7.48027	8.02046	7.72466	7.66569	7.03874	8.09918	7.09249	6.95122	7.49607	7.72372	7.23799	7.46236	7.42175	7.75174	7.68213
4CL	Sb07g007810	3.28611	5.36035	6.88407	5.31166	3.17373	3.96401	4.47246	4.86202	6.02497	6.49676	6.39215	4.1986	4.66748	3.28134	5.57377	4.95746	4.92685	3.80903	5.14632	4.25113	5.0474	5.56226	3.38955	3.91461	4.21809	2.96017	3.74498	5.73128	4.22369	4.7341	5.00628	2.7286	3.79925	5.11869	3.85898	4.69854	5.45456	6.61829	4.75342	3.96325	5.29025	5.24701	5.40328	5.42911	3.73584	5.09136	2.89807	6.55133
4CL	Sb07g022040	8.68895	8.87114	9.33483	10.4518	7.5259	6.44525	9.86636	8.67932	9.18517	9.18661	10.5555	7.46444	8.52819	8.34201	8.20613	8.82825	9.45865	8.49989	7.83278	9.84913	9.8483	7.79754	9.60929	8.126	8.84942	9.65392	7.73478	8.40779	8.84235	8.75446	8.70743	8.84373	9.56915	9.22532	9.44782	9.16725	8.95768	8.69561	11.022	6.52635	8.15219	8.20139	8.55303	8.61332	8.14036	8.93156	8.15286	7.83922
4CL	Sb10g026130	10.3441	10.4804	11.2028	10.7068	9.02251	10.7168	11.9548	10.3667	10.5785	11.1481	10.2938	10.4758	11.912	9.86693	10.8288	12.2281	12.2383	10.4538	10.6046	12.4977	12.4351	10.7809	10.9675	11.1184	11.724	11.5898	11.4689	11.1302	10.9407	10.8337	10.512	11.3825	12.646	11.7245	12.5632	9.97945	10.2114	11.1458	10.4588	9.79666	9.936	10.0822	11.7481	12.3865	12.1964	12.3464	10.8434	10.0291
Cinnamoyl CoA reductase (CCR)
CCR	Sb01g028030	6.90799	6.51386	5.37044	7.17299	4.39284	4.86581	6.67543	5.95692	6.37594	5.82839	5.94534	3.79786	5.83742	5.37125	5.36693	6.75233	5.53596	6.90281	6.45047	7.09563	5.72611	5.92586	4.59271	6.48736	7.1497	5.76085	5.83742	5.43771	5.6634	5.57184	5.66786	5.36079	7.04162	5.29104	5.91555	6.02242	6.55278	5.73823	6.75668	4.00056	5.57503	4.77427	5.4794	6.19802	5.64367	5.58575	5.62109	3.97644
CCR	Sb03g029100	6.73735	6.97152	6.4138	7.22165	6.70521	6.45968	6.98612	6.77989	6.59154	6.04585	7.77962	6.88113	7.50762	8.17454	7.62094	6.81928	8.0208	7.01247	7.58407	7.60193	7.9667	7.34247	7.07048	7.24546	7.25313	6.63915	7.05411	7.5655	7.80044	7.79661	7.59153	7.4396	8.66815	7.13205	8.17462	6.30001	7.0479	6.62602	8.02663	7.09692	7.06958	7.01518	7.22714	7.64529	7.20691	7.32783	8.10822	7.93736
CCR	Sb09g029490	7.34802	7.60992	7.547	7.64824	6.88644	7.332	8.75005	7.49005	7.69001	8.06589	7.83311	7.18818	8.39413	8.1268	7.92558	9.30094	8.30364	8.33268	8.56298	8.78603	8.88308	8.89043	8.59481	8.88596	8.98664	8.88505	9.36253	8.77306	8.29729	8.47921	8.72853	8.51933	9.5775	7.43511	8.71133	7.65751	7.47577	8.34203	8.24412	6.77266	7.70466	7.20242	8.05816	8.10871	7.962	8.15275	8.63459	8.17404
Hydroxyl-cinnamoyl CoA:shikimate/quinate-Hydroxyl-cinnamoyltransferase (HCT)
HCT	Sb04g025760	10.7778	10.8507	11.6288	10.1465	9.31953	10.8895	12.2111	10.4709	10.6611	11.4161	9.24922	10.3067	11.6728	11.3432	11.1808	12.1071	12.1772	11.4706	11.4926	12.1848	12.2364	11.4354	11.8665	11.6141	11.7907	11.9156	11.8845	11.4026	11.2999	11.3091	11.4928	11.4335	12.463	11.3516	12.0812	10.3397	10.6149	11.5064	9.86184	9.44534	10.8538	10.6777	11.464	11.7315	11.582	11.6928	12.0713	11.8395
Caffeoyl-CoA 3-O-methyltransferase (CCoAOMT)
CCoAOMT	Sb02g027930	6.65936	6.07831	8.10097	7.19993	6.03273	6.25891	6.6401	6.72112	6.88801	8.29877	6.89186	6.07716	6.81823	6.83161	6.48742	6.37268	7.36297	6.73669	6.84443	5.95167	6.45942	6.96591	6.94438	6.01769	6.56139	6.9562	6.53897	7.07724	6.6738	7.00429	6.95786	6.87572	6.52939	6.59545	7.15689	6.71249	6.62191	8.1143	6.71038	6.20732	6.30888	6.45485	6.72842	6.24288	6.29247	6.46521	7.05258	6.89524
CCoAOMT	Sb07g028360	6.27867	5.01214	6.24673	6.11496	6.03315	5.83492	6.33536	5.29484	6.07763	5.58738	6.04211	5.70819	6.53293	5.81923	5.91004	6.08261	6.04586	6.281	6.37937	6.10781	5.98295	6.1982	6.03315	5.87766	6.01221	6.56154	6.13522	6.30933	6.03315	5.89001	5.99114	5.58971	6.29578	5.87755	6.03113	6.03258	5.63044	5.65358	6.13465	5.65314	5.85474	6.00841	6.33252	6.05701	6.28595	6.17949	5.87561	6.32674
CCoAOMT	Sb07g028490	8.5403	8.60979	10.2256	4.94131	6.47827	9.57042	11.4118	8.34335	8.38292	10.1058	6.54038	8.37579	10.1564	7.62587	8.13158	10.918	10.9498	8.14307	8.09275	10.8819	10.9969	8.1465	8.94549	8.92752	10.8339	10.227	11.0348	7.97542	7.80512	7.71253	8.02623	7.57189	11.2977	9.13245	10.843	7.80256	7.70542	9.64614	5.90273	7.63032	7.72715	6.62737	9.3948	10.1538	8.84113	10.3877	9.49601	8.46519
CCoAOMT	Sb07g028520	11.276	11.1051	12.3033	9.19151	8.65469	11.7758	13.1239	10.9517	11.1069	12.2235	8.89438	11.0586	12.1613	9.91339	10.4767	12.8761	12.7181	10.7897	10.791	12.728	12.7916	10.9182	11.297	11.4011	12.7502	12.2371	13.0382	10.4411	10.1784	10.0812	10.5653	10.705	13.1971	11.5382	12.9459	10.8055	10.9127	11.7912	8.89294	10.697	9.87743	9.2624	11.7469	12.2273	11.5102	12.3303	11.8323	11.1684
CCoAOMT	Sb07g028530	10.7351	10.6239	11.9562	8.37168	8.06215	11.3465	12.7773	10.5447	10.6143	11.7535	7.69209	10.5451	11.7258	9.21939	9.88193	12.6381	12.5216	10.2955	10.2633	12.3761	12.4593	10.4199	10.8156	10.9306	12.4149	12.0207	12.7636	10.0204	9.67582	9.62792	10.1805	10.1952	12.7514	11.0718	12.504	10.3207	10.41	11.4025	8.1692	10.224	9.51655	8.81356	11.2774	11.9374	10.9564	11.8995	11.3409	10.7266
CCoAOMT	Sb10g004540	12.1618	11.8904	12.9813	10.6492	11.9542	13.0212	13.2559	11.9618	11.9629	12.8054	10.1526	12.5401	13.233	12.5494	12.9331	13.1493	13.2654	12.9689	12.9639	13.3972	13.4033	13.0393	13.0716	13.0609	13.1321	13.2678	13.346	13.1866	13.2681	13.1192	13.1785	13.3657	13.5269	13.02	13.4687	11.7307	12.0994	12.8195	10.8587	12.2184	12.2703	12.2751	13.2176	13.4494	13.3479	13.4514	13.0112	12.8008
Caffeic acid O-methyltransferase (COMT)
COMT	Sb07g003860	10.5145	10.1711	11.52	9.33905	9.21873	11.3848	12.0495	10.5553	10.4508	11.3713	9.198	11.0959	11.9449	11.876	11.8222	12.3525	12.4049	11.5692	11.7192	12.2343	12.1563	11.4881	11.1984	11.6282	11.6701	11.8638	12.038	11.9409	12.0522	11.9485	11.8929	11.9534	12.472	11.5659	12.39	9.97282	10.4698	11.3529	8.66957	10.1209	11.155	10.7804	11.7631	12.2319	11.9003	12.182	11.859	11.4192
Cinnamyl alcohol dehydrogenase (CAD)
CAD	Sb04g005950	6.99392	7.38273	8.5223	7.22364	6.55715	7.88933	8.91973	7.48417	7.77441	8.83366	6.90917	8.27205	9.55281	8.56941	8.64534	10.0588	9.60278	7.46279	7.90706	9.74743	10.0395	7.81849	7.62226	7.98173	8.8547	8.48925	9.0998	8.92058	9.15262	9.18537	8.56835	8.9546	10.4605	9.15022	10.2305	7.23201	7.273	8.97969	7.37219	7.57445	8.04774	7.47368	9.20695	9.91694	9.59779	10.2692	8.6025	8.27844
RMA-normalized log2 expression values
[truncated: 30 more columns]
